# Supplementary material for: Influence of Drying Methods on the Morphological Features, Microstructural Properties, and Antioxidant Performance of Floccularia luteovirens: A Metabolomic Analysis
Source: J Fungi (Basel). 2025 Jan 19;11(1):78. doi: 10.3390/jof11010078 (PMC11766630; doi:10.3390/jof11010078)
Supplement: Supplementary file 1 [file jof-11-00078-s001.zip › Supplementary material/Table S1.xls]

## Sheet: all.exp.POS
																						Detailed list of metabolites detected
index	MS2_name	RT	m/z	score	CK_1	CK_2	CK_3	CK_4	CK_5	CK_6	DG_1	DG_2	DG_3	DG_4	DG_5	DG_6	HG_1	HG_2	HG_3	HG_4	HG_5	HG_6	YG_1	YG_2	YG_3	YG_4	YG_5	YG_6	QC-1	QC-2	QC-3	SuperClass	Class	SubClass	CAS	HMDB	C_ID	Pathway	KEGG_B_class	KEGG_A_class
M401T406_POS	.alpha.-carboxybenzylpenicillin	6.761	401.057	0.101817	2295.11	2475.03	1830.39	2439.78	1685.08	2678.64	6182.18	5612.77	5134.23	6096.26	5571.07	5640.27	8982.46	8595.54	9494.76	9090.47	6870.85	8244.6	5310.67	6405.61	5037.11	4985.91	5451.55	5337.64	6687.39	6941.3	6684.41	--	--	--	--	--	-	-	-	-
M853T38_POS	.alpha.-chaconine	0.626	852.503	0.038714	8904.64	12642.1	6453.84	6848.94	5778.23	10581	2848.56	5701.91	3582.98	4409.6	7765.69	5915.63	4811.23	5525.3	6943.06	2870.46	6892.58	4886.95	14300.2	23298.5	13519.5	12001.6	14225.1	14951	9549.66	9928.69	7530.9	Lipids and lipid-like molecules	Steroids and steroid derivatives	Steroidal glycosides	20562-03-2	HMDB0039353	-	-	-	-
M326T334_1_POS	.alpha.-chloralose	5.572	326.002	0.000567905	2434.09	1716.6	1919.61	2011.51	1777.16	1760.86	7131.36	6282.49	7433.36	6562.01	6165.52	399.458	2619.88	10262.2	3437.06	4314.57	2067.8	11177.1	9166.49	6665.14	5842.29	8764.63	5300.88	6089.87	5907.37	4962.46	5928.92	Organic oxygen compounds	Organooxygen compounds	Carbohydrates and carbohydrate conjugates	15879-93-3	HMDB0031727	-	-	-	-
M555T220_POS	.alpha.-d-glucopyranosiduronic acid, 2-[[4-[1,5-dihydro-1-methyl-2-oxo-1-[[4-(trifluoromethyl)phenyl]methyl]-4h-1,2,4-triazol-4-yl]-phenyl]amino]ethyl-	3.675	555.162	0.0128207	2244.45	2998.24	2448.65	2547.9	2776.54	2904.49	1494.33	2602.97	2946.97	2733.73	853.368	2336.28	6925.7	5869.81	5489.93	5665.13	5002.29	4765.7	6786.43	6398.21	6789.57	6536.95	6641.11	6964.23	4153.67	4149.24	4407.69	--	--	--	--	--	-	-	-	-
M496T191_POS	.alpha.-ergocryptine	3.187	496.336	0.00875347	180700	182603	176266	177587	172113	176128	86442.8	89840.7	88851.8	88246.7	90649.5	94638.5	359923	368893	362121	355621	369043	363385	471733	466855	514250	469974	495446	480978	295930	292088	295935	Alkaloids and derivatives	Ergoline and derivatives	Lysergic acids and derivatives	-	HMDB0248211	-	-	-	-
M255T256_POS	.alpha.-estradiol	4.27	255.169	0.0682254	5082.35	4879.62	3895.65	3452.01	3704.89	3680.87	4766.94	3877.06	5475.84	3950.65	3606.17	4539.31	27403.2	27866.2	26526.5	27890.6	26874.9	25844.6	98186.6	108034	92740.4	48712.5	102441	95170.6	23521	19453.3	23382.8	Lipids and lipid-like molecules	Steroids and steroid derivatives	Estrane steroids	57-91-0	HMDB0000429	-	-	-	-
M193T154_POS	.alpha.-ionone	2.56	193.168	0.258948	11777	50.1501	196.3	64.7855	11777	164.792	151.784	14824	41522.5	285.465	85.3229	54405.1	2608	2811.78	3882.96	3191.48	4625.88	3531.01	113065	108475	105228	106415	103420	103146	42008.3	36276.9	39669.3	Lipids and lipid-like molecules	Prenol lipids	Sesquiterpenoids	-	HMDB0059883	-	-	-	-
M263T175_POS	.alpha.-L-Glu-L-Asp	2.911	263.095	0.817155	6222.66	8510.79	8895.59	5372.22	8488.56	9824.63	12583.2	5765.15	2913.82	4016.68	4554.63	6543.96	14944.5	14163.2	14916.5	12824.1	13323.8	9330.47	18781.4	23954	16683.2	24888.6	22419.7	49128.5	11456.4	10116.8	10275.1	Organic acids and derivatives	Peptidomimetics	Hybrid peptides	3918-84-1	HMDB0028815	-	-	-	-
M311T297_POS	.alpha.-L-Glu-L-Tyr	4.951	311.101	0.764964	2229.22	97.1155	2231.39	1904.06	2248.48	2263.05	755.105	927.034	480.992	561.831	499.405	415.039	759.435	903.683	907.145	836.315	1042.14	1199.5	11294.2	379.158	12218.9	10985.9	11892.7	11930.3	1396.11	1157.33	2449.63	Organic acids and derivatives	Carboxylic acids and derivatives	Amino acids, peptides, and analogues	3422-39-7	HMDB0028831	-	-	-	-
M196T362_POS	.alpha.-methyl-l-tyrosine	6.028	196.106	0.799304	2440.69	2664.64	2894.37	2794.65	3418.04	3269.01	3360.03	1731.27	1178.8	4212.77	1448.92	1771.57	3248.5	3040.53	5761.05	3561.31	3613.66	5648.51	5325.7	6237.41	5522.05	5556.51	5212.13	5586.45	2410.93	3182.54	3196.95	--	--	--	--	--	-	-	-	-
M158T134_POS	.alpha.-methyltryptamine	2.232	158.116	0.915487	8423.37	7590.89	8792.17	8779.03	8388.47	8711.67	9987.72	7932.94	9887.24	9830.73	9196.82	7962.36	15739.9	19768.3	17425.6	20497.2	18875	15799.9	91801.3	87824.9	97687.6	89183.4	88080.9	27364.9	32631.5	33505.4	33180.6	Organoheterocyclic compounds	Indoles and derivatives	Indoles	-	HMDB0245770	-	-	-	-
M203T266_POS	.alpha.-naphthylthiourea	4.43	203.051	0.215414	31880.2	16627.9	19878.8	15292.9	54579.4	55783.4	3461.38	3847.8	3485.78	2142.79	2475.99	3800.11	31781.3	25344.1	21440.7	29206.3	25445.2	27829.5	4005.45	3846.34	3345.52	4565.41	3243.87	2967.52	2916.28	2973.69	1594.42	Benzenoids	Naphthalenes	-	-	HMDB0243772	-	-	-	-
M218T130_POS	.alpha.-pyrrolidinobutiophenone	2.164	218.137	0.357053	32427	30761.9	31647.6	32068.4	30472.2	29003.2	31609.7	27723.9	35373.6	34916.4	33232	33460.4	14808.2	16436.3	8298.01	15246.9	15426.9	22819	281750	627488	350752	347864	341431	657678	140583	137167	160413	--	--	--	--	--	-	-	-	-
M228T37_1_POS	.alpha.-pyrrolidinohexanophenone	0.623	228.194	0.0242127	75473.5	61462.8	67246.3	57730.9	68587.7	68571.2	61787.8	38807	49932.7	48620.6	34481.9	58159.3	54068.6	57390.9	59885.5	61883.8	49594.5	47771.9	16222.9	21698.6	26426.5	24480	32320.5	27293.4	38225.5	38943.4	38937.9	--	--	--	--	--	-	-	-	-
M204T172_POS	.alpha.-pyrrolidinopropiophenone	2.87	204.122	0.642712	115786	114988	103838	109030	105075	107137	68316	3576.19	68328.4	729.23	3853.36	69245.6	52897.1	68045.6	85437.7	79047.2	74307.6	49734.4	438521	283256	434540	310511	452500	292977	130191	130072	162819	--	--	--	--	--	-	-	-	-
M536T202_POS	.alpha.-tocopherol nicotinate	3.364	536.412	0.782383	121.179	107.551	117.695	122.749	186.839	111.448	202.455	225.92	168.753	207.891	2744.26	236.626	9179.04	8276.2	8932.49	9596.65	9081.48	8753.72	4334.94	4227.5	4542.09	3991.7	4298.43	4010.04	4353.71	4531.17	4356.11	--	--	--	--	--	-	-	-	-
M373T39_POS	.beta.-acetyldigoxin	0.643	373.231	0.360909	4722.7	4297.5	2375.19	2881.65	3506.92	4600.73	5894.13	5872.16	4652.8	4695.95	4602.41	5111.87	8409.55	4286.1	5609.59	7178.1	5407.79	5298.99	7587.81	22731.7	5485.02	21752.8	21290.9	7390.6	13442.8	13805.2	13444.4	Lipids and lipid-like molecules	Steroids and steroid derivatives	Steroid lactones	-	HMDB0249095	-	-	-	-
M209T216_POS	.beta.-asarone	3.592	209.126	0.097323	25530.4	28422.4	25552.5	27334.5	27003.6	28423.6	27675.5	27158.4	2072.98	295.233	27980.7	414.267	9261.15	9081.94	10047.7	9216.88	9237.16	8568.2	85684.9	75727.4	90734	75937.9	92636.2	72309.7	31345.2	30826.5	30741.5	Benzenoids	Phenol ethers	Anisoles	-	HMDB0246912	-	-	-	-
M556T437_2_POS	.beta.-d-glucopyranosiduronic acid, 5-[3-(1-naphthalenylcarbonyl)-1h-indol-1-yl]pentyl	7.281	556.207	0.256389	5575.81	6714.27	6911.77	4995.9	6737.25	6614.38	6770.41	8490.82	8933.62	7765.29	6554.69	6300.58	7756.43	14843.1	14418.3	14283.4	13798	6687.89	19856.2	21401.5	20294.2	9767.75	20290.3	7085.39	11926.5	11869.9	11309.4	--	--	--	--	--	-	-	-	-
M383T207_POS	.beta.-d-glucose	3.451	383.137	0.292522	1133.91	1453.61	1159.92	1074.26	1173.12	1218.49	1694.71	1838.34	1978.18	1835.86	1813.89	1723.82	1694.58	1744.07	1913.19	1628.14	1310.13	1030.14	16489.1	15242.5	17252.3	13327.9	15683.9	15584.9	4446.27	4495.16	4484	Organic oxygen compounds	Organooxygen compounds	Carbohydrates and carbohydrate conjugates	492-61-5	HMDB0000122	C00221	ko01100//Metabolic pathways;ko01110//Biosynthesis of secondary metabolites;ko01120//Microbial metabolism in diverse environments;ko01200//Carbon metabolism;ko00030//Pentose phosphate pathway;ko00010//Glycolysis / Gluconeogenesis	Carbohydrate metabolism;Global and overview maps	Metabolism
M463T257_POS	.beta.-ecdysone	4.286	463.298	0.00645629	2509.16	2370.38	2482.04	1711.56	1873.26	2211.48	59453.8	60725	60533.5	57316.2	54199.4	54711.7	72162.8	76956.4	73919.8	69533.3	76405.3	68221.2	15196.5	15550	15020.3	14990.2	17364	18727.9	39442	39196	39194.1	Lipids and lipid-like molecules	Steroids and steroid derivatives	Bile acids, alcohols and derivatives	-	HMDB0242587	-	-	-	-
M145T295_POS	.beta.-naphthol	4.91	145.061	0.288853	864.041	833.153	977.279	939.003	884.744	1007.02	1648.74	1672.79	1606.54	1490.25	1621.8	1318.45	2058.74	1627.93	1999.64	2305.41	1748.12	2770.02	11650.7	10913.4	11905.5	11272	11624.8	10118.5	3545.2	3728.77	2881.74	Benzenoids	Naphthalenes	Naphthols and derivatives	135-19-3	HMDB0012322	C11713	ko07114//Naphthalene family	Skeleton-based classification	Drug Development
M744T479_POS	.beta.-nicotinamide adenine dinucleotide phosphate	7.978	744.079	0.970921	16725.4	15874.5	16595.2	16155	16095.9	15833.2	11353.5	12321.4	11000.9	10749.7	11236	10953.5	5902.57	5971.89	4170.92	5910.35	5447.12	5958.26	3029.26	3504.66	3621.87	3198.95	3346.34	3817.48	9538.12	9800.19	9802.09	Nucleosides, nucleotides, and analogues	(5'->5')-dinucleotides	-	-	HMDB0304435	C00006	ko01100//Metabolic pathways;ko00760//Nicotinate and nicotinamide metabolism;ko00480//Glutathione metabolism	Global and overview maps;Metabolism of cofactors and vitamins;Metabolism of other amino acids	Metabolism
M411T37_2_POS	.beta.-tocotrienol	0.612	411.323	0.516257	243216	252124	232014	238125	229811	245318	121235	135020	178941	112857	148266	159757	186614	202683	203980	196071	207496	303830	252841	269089	272476	246257	252777	263340	190722	190695	188208	Lipids and lipid-like molecules	Prenol lipids	Quinone and hydroquinone lipids	-	HMDB0304597	C14154	ko01100//Metabolic pathways;ko01110//Biosynthesis of secondary metabolites;ko00130//Ubiquinone and other terpenoid-quinone biosynthesis	Global and overview maps;Metabolism of cofactors and vitamins	Metabolism
M321T298_POS	.beta.-zearalenol	4.973	321.154	0.411488	6542.48	5884.14	6233.13	6209.31	6711.92	7102.5	7386.39	7927.07	7765.62	9023.15	7763.14	7923.79	27202.9	27280.3	27746.5	25519.5	26266.5	25823	22548.3	17667.9	21719.1	27599.1	21657.8	17505.9	14374.5	14371.5	13448.2	Phenylpropanoids and polyketides	Macrolides and analogues	-	71030-11-0	HMDB0041838	-	-	-	-
M227T252_POS	.epsilon.-caprolactam	4.207	227.185	0.278153	3828.76	4118.71	3784.38	3461.82	4025.56	4080.94	9319.03	8293.32	12655.2	10742.7	8649.16	10292.3	703.414	139.261	237.85	774.009	703.414	294.096	1194.15	365.718	1035.9	689.187	1271.83	869.953	1419.79	1480.15	1479.27	Organoheterocyclic compounds	Lactams	Caprolactams	105-60-2	HMDB0062769	C06593	ko01100//Metabolic pathways;ko01120//Microbial metabolism in diverse environments	Global and overview maps	Metabolism
M180T39_POS	.gamma.-aminobutyric acid	0.656	180.101	0.842535	8245.22	8787.81	8785.91	5356.99	8017.97	9139.22	20037.8	20488.9	18500.4	20200.3	11368.9	13843.3	65524.7	48570.6	55593.7	56130.6	53339.3	53010.6	76054.9	93770.5	86863.4	94483.9	121687	100082	52183.9	55767.4	52202.8	Organic acids and derivatives	Carboxylic acids and derivatives	Amino acids, peptides, and analogues	1956-12-02	HMDB0000112	C00334	ko01100//Metabolic pathways;ko01120//Microbial metabolism in diverse environments;ko00330//Arginine and proline metabolism;ko00760//Nicotinate and nicotinamide metabolism;ko00250//Alanine, aspartate and glutamate metabolism;ko00410//beta-Alanine metabolism;ko00650//Butanoate metabolism	Amino acid metabolism;Carbohydrate metabolism;Global and overview maps;Metabolism of cofactors and vitamins;Metabolism of other amino acids	Metabolism
M276T468_POS	.gamma.-l-glu-.epsilon.-l-lys	7.797	276.143	0.980199	46488.7	52802.3	34113.2	9202.99	3183.29	17209.3	34494.9	27129.6	25638.3	17805.9	17970.8	17482.3	106730	111146	90053.6	80590.1	107737	92185.1	592162	549645	596729	531420	581690	574609	368504	326769	371620	--	--	--	--	--	-	-	-	-
M369T208_POS	.gamma.-undecalactone	3.467	369.309	0.0152235	547.694	443.097	632.721	520.291	370.165	622.254	1143.16	975.309	1383.65	1162.77	976.467	1004.19	30392.8	31018.1	31866.9	32885.6	31450	31555.5	13014.5	12813.5	9690.43	11152.5	12452.2	11940	11388.4	11233.5	11390.4	--	--	--	--	--	-	-	-	-
M503T408_POS	.tau.-fluvalinate	6.805	503.126	0.0719489	1213.46	1595.98	1284.17	1547.07	1363.28	1244.59	1360.09	2017.04	258.825	1763.97	1315.73	1007.26	2832.88	2568.71	3654.68	2740.8	4224.59	3717.66	4012.66	4689.18	4842.02	1927.08	3088.07	2795.56	1847.13	1594.59	1663.38	--	--	--	--	--	-	-	-	-
M214T370_POS	(-)-.alpha.-kainic acid	6.17	214.117	0.0530316	76877.8	72246.8	75581.5	75153.7	75332.6	72310.9	182438	184848	180864	181257	180494	180157	176277	175404	179409	179821	182583	175737	169686	169803	167912	168836	166020	176555	165262	165261	166230	--	--	--	--	--	-	-	-	-
M341T177_POS	(-)-(3s)-3-hydroxyquinine	2.949	341.183	0.206016	3065.31	3213.41	2331.55	2696.21	2958.83	2812.8	2355.59	2313.28	3168.62	2649.45	2576.87	2982.61	3562.88	3490.52	4967	1026.88	899.081	4587.74	36959.3	60342	49602	46224.9	54315.7	37543.7	16005	16073.6	13848	--	--	--	--	--	-	-	-	-
M227T85_POS	(-)-12-hydroxyjasmonic acid	1.421	227.137	0.560578	1583.67	1342.25	1484.3	1241.25	1716.79	1942.98	5508.01	4167.76	4246.06	5180.19	5880.53	5806.57	14116	15071.5	15668.1	12837.4	12674.4	11440.9	86886.5	128185	126198	103847	123540	118186	51399.8	51436.4	54984.2	--	--	--	--	--	-	-	-	-
M441T182_POS	(-)-caryophyllene oxide	3.031	441.376	0.948672	2980.71	2980.71	2980.71	2980.71	2980.71	60.7059	7009.09	4593.49	6441.33	6170.05	7894.76	97.7272	17525.2	21284.1	16951.3	13634.4	17790.2	16778.7	8082.53	12043.3	8230.72	8881.32	9223.13	10415.6	6514.67	6511.8	5249.74	--	--	--	--	--	-	-	-	-
M155T198_POS	(-)-corey lactone diol	3.299	155.079	0.262869	8140.56	10509.9	9590.9	8083.03	7757.79	9207.42	11125.1	13702.4	7113.79	10029.9	12612.5	13098.1	4451.77	4633.84	3671.39	3564.65	4675.83	3589.71	2045.72	2143.58	3315.17	2629.55	2766.47	3181.35	3088.75	4040.02	4044.62	--	--	--	--	--	-	-	-	-
M395T171_POS	(-)-deguelin	2.852	395.165	0.110454	1299.17	2755.16	2460.63	401.72	717.073	2472.95	1593.93	2230.32	3443.3	2322.57	3828.29	4212.74	7427.05	3780.1	7949.19	7453.45	9382.6	5342.17	10732.9	16910	19522.7	19098.2	16070.9	10843.1	8391.33	9038.66	8346.18	--	--	--	--	--	-	-	-	-
M307T451_POS	(-)-epigallocatechin	7.509	307.075	0.589395	8740.23	5654.23	6413.06	7154.76	8129.85	6643.59	12078.8	2261.25	3080.52	1806.8	5040.28	1209.26	7661.55	830.133	8278.46	7419.37	6764.71	7075.5	2173.27	10988.5	12859.5	2069.66	1114	1835.4	6235.08	3640.98	4664.11	--	--	--	--	--	C12136	ko01110//Biosynthesis of secondary metabolites	Global and overview maps	Metabolism
M274T581_POS	(-)-indolactam v	9.685	274.21	0.182635	4660.48	2263.96	3071.53	3314.89	2931.74	3056.54	26506.3	21768.8	24350.2	22426.6	23161.6	24077.2	24630.7	22733.5	23953.4	21983.2	24323.9	20269.2	17644.8	14471.5	13979	13228.2	14871.1	18249	16033.5	15537.4	15564.2	--	--	--	--	--	-	-	-	-
M386T294_POS	(-)-n6-(2-phenylisopropyl)adenosine	4.905	386.172	0.133895	2467.39	2317.74	2694.7	2504.22	2500.7	2663	6173.02	7327.33	7213.08	7161.71	5700.76	5489.18	8462.75	7637.1	7955.29	7147.57	8745.99	9076.52	19445.4	10133.5	9620.88	11235.5	17896.8	20133.7	10174.1	10386.9	10391.5	--	--	--	--	--	-	-	-	-
M141T226_POS	(-)-quebrachitol	3.767	141.065	0.346591	13958.8	14723.9	15694.2	16465.8	14546.5	15164.7	22379.1	20870.6	21145.7	21271.8	24510	23488.2	13109.7	14749.9	14485.9	10681.5	14393.5	12919.4	15201.9	5889.39	7607.38	8446.31	14582.8	1163.86	11955.5	12450.6	12453	--	--	--	--	--	-	-	-	-
M377T211_2_POS	(-)-riboflavin	3.519	377.145	0.99376	84913.4	86202.7	81941	80137.8	83837.2	86176.8	565655	563484	562025	553959	540475	552420	910174	921235	918341	912867	935157	942273	900575	917566	922330	889249	907190	913088	625474	625455	620506	--	--	--	--	--	C00255	ko01100//Metabolic pathways;ko01110//Biosynthesis of secondary metabolites;ko02010//ABC transporters;ko00740//Riboflavin metabolism	Global and overview maps;Membrane transport;Metabolism of cofactors and vitamins	Environmental Information Processing;Metabolism
M332T402_POS	(-)-trans-4-[4-(4'-fluorophenyl)-3-piperidinylmethoxy]-2-methoxyphenol	6.702	332.146	0.481847	5376.09	10182.9	11518.6	8922.33	5471.83	10471.7	3964.36	5760.37	7647.03	2395.16	4465.45	12315.9	21345.7	20243.2	7072.75	14237.9	25553.6	9834.03	71819.1	23068.3	73783	76054	10937.3	71129.1	19372.5	24738.9	24722.7	--	--	--	--	--	-	-	-	-
M364T35_POS	(.+/-.)-2-methylarachidonoyl-2'-fluoroethylamide	0.58	364.282	0.574009	10739.2	10427.1	11286.7	13307.4	11172.1	11769.6	11994.5	8341.27	13407.6	11612.2	12164.2	21362.9	207670	188322	205920	175179	191440	189729	32041.8	33691.7	37839.2	34217.8	40024.9	38150.7	73967.9	73966.2	71236.5	--	--	--	--	--	-	-	-	-
M287T125_POS	(.+/-.)-cromakalim	2.087	287.122	0.229429	1115.09	548.602	560.31	529.905	509.383	417.084	3092	2082.22	1913.85	2846.03	2304.04	1867.77	3514.03	3608.29	4078.3	3638.9	3460.03	3052.7	37086.5	47266.7	34632.8	29046.8	30182.9	15376	13099.8	16962.1	17040.1	--	--	--	--	--	-	-	-	-
M252T344_POS	(.+/-.)-nuarimol	5.742	252.073	0.0144903	53135.3	50603.9	50617.6	51313.3	53352.7	53919	59783.6	65116.8	62466	59257.3	57526.3	60407.7	108824	111648	107831	109762	105896	103311	79821.3	74117.4	71814.8	75250.1	75290.8	73311.4	83538.3	82083.8	83539.1	--	--	--	--	--	-	-	-	-
M545T537_POS	((4r)-4-((3r,5s,7r,9s,10s,12s,13r,14s,17r)-3,7,12-trihydroxy-10,13-dimethylhexadecahydro-1h-cyclopenta[a]phenanthren-17-yl)pentanoyl)glycylglycine	8.95	545.319	0.0507422	1539.96	4996.96	5008.12	4729.78	5533.21	5377.65	1159.38	3113.57	4811.06	803.602	7807.46	4212.43	1131.23	988.912	960.685	952.823	901.705	1342.67	3552.79	3074.48	3604.95	3180.29	3258.73	3843.27	2363.65	2983.53	2961.19	--	--	--	--	--	-	-	-	-
M500T39_1_POS	((4r)-4-((3r,5s,7r,9s,10s,13r,14s,17r)-3,7-dihydroxy-10,13-dimethylhexadecahydro-1h-cyclopenta[a]phenanthren-17-yl)-2,2-dimethylpentanoyl)glycine	0.645	500.342	0.0678416	30418.3	30448.9	32426.7	33354.9	30854.6	36486.4	12987.9	5485.44	16932.3	11960.6	12040.9	12330.4	13184.2	26031.9	22339	12637.6	31890.9	12054	45461	47611.5	37939.2	45153.8	44504.5	47620.4	18523.1	21376.6	18196.8	--	--	--	--	--	-	-	-	-
M522T35_POS	((4r)-4-((3r,5s,7r,9s,10s,13r,14s,17r)-3,7-dihydroxy-10,13-dimethylhexadecahydro-1h-cyclopenta[a]phenanthren-17-yl)pentanoyl)-l-phenylalanine	0.59	522.382	0.0643202	15628.8	17631.2	16950.4	20156.6	20076.4	18341.3	9737.11	13164.4	14341.3	14984.3	11167.8	4336.42	22752.3	22450.5	15309.4	22074	20702	7048.68	20613.9	35289.9	35295.6	19375.9	40270.1	34845	21902.4	22127	21903	--	--	--	--	--	-	-	-	-
M151T246_POS	(+)-.gamma.-tocopherol	4.093	151.084	0.831649	2832.11	1074.67	3110.37	676.429	631.581	3079.45	2859.82	2765.54	3172.69	2483.46	2720.25	3004.55	1966.48	5713.52	1566.28	4034.02	5930.86	2087.68	36265	18515.8	28045	29230.7	23280.3	30482.5	7464.4	7799.82	7461.44	--	--	--	--	--	C02483	ko01100//Metabolic pathways;ko01110//Biosynthesis of secondary metabolites;ko00130//Ubiquinone and other terpenoid-quinone biosynthesis	Global and overview maps;Metabolism of cofactors and vitamins	Metabolism
M339T325_2_POS	(+)-aphidicolin	5.425	339.248	0.00112829	272460	251781	250322	266097	281526	272521	1.47253e+06	1.4399e+06	1.44775e+06	1.44797e+06	1.38487e+06	1.40896e+06	1.27295e+06	1.28997e+06	1.29677e+06	1.25833e+06	1.26169e+06	1.33329e+06	512069	510325	528121	547779	546814	512689	1.02543e+06	1.01668e+06	1.0254e+06	--	--	--	--	--	C06088	ko01110//Biosynthesis of secondary metabolites;ko00904//Diterpenoid biosynthesis	Global and overview maps;Metabolism of terpenoids and polyketides	Metabolism
M291T252_POS	(+)-catechin	4.199	291.069	0.68554	8658.34	57361.1	53072.1	54752.1	55466.1	54260.6	57842.4	55496	57715.9	56501	56439.2	56106.6	44185.5	47077.9	40565.1	57676.2	43125.9	43815.9	29912.8	32238.2	28694.2	32998.5	29982.6	27729.2	37222.4	37353.9	36897.4	--	--	--	--	--	C06562	ko01110//Biosynthesis of secondary metabolites;ko01061//Biosynthesis of phenylpropanoids	Chemical structure transformation maps;Global and overview maps	Metabolism
M323T308_POS	(+)-chelidonine	5.13	323.071	0.0351561	24805.6	19033.5	18007.1	19803	19590.4	19580.6	12715.2	14380.3	13452.8	13798.1	13633.1	520.382	13756.6	11931.6	11764.1	12167.2	12146.7	11688.1	17940.6	21261.5	19776.3	20135.6	19569.8	739.982	12509.1	12907.4	12903.5	--	--	--	--	--	-	-	-	-
M370T317_POS	(+)-corydaline	5.278	370.193	0.164464	12094.1	10610.2	11401.3	10693.7	11056.5	11592	32068.7	30324.1	31283.3	30909	29484.6	31051.3	8035.9	6184.24	5980.1	5439.28	6017.21	6268.29	11473.7	5660.55	4537.83	4387.42	13532	6356.78	12535.2	12839.4	12537	--	--	--	--	--	C15530	ko01110//Biosynthesis of secondary metabolites	Global and overview maps	Metabolism
M523T258_2_POS	(+)-fluprostenol isopropyl ester	4.308	523.236	0.128326	3577.71	5849.28	3768.82	6650.09	4547.25	6444.51	6151.16	8490.28	12435.2	11524.6	7710.63	10740.7	23222.9	18474.9	17773.9	11813.8	14163.7	13234.8	17217.6	15510.6	13591.8	13920.7	15669.5	10265.9	11374.7	11924.3	13110.3	--	--	--	--	--	-	-	-	-
M267T322_POS	(+)-goniothalesdiol	5.374	267.107	0.0583363	16544.6	19485.4	18223	17167.7	16739.5	16576.8	28323.8	28997.6	31336.9	29282.7	28163.9	22779.4	28056.4	39638	37475.1	33195.9	28784.7	35640.3	25190.5	18432.3	26755.4	33023.8	32002	27827.7	28001	28694.6	27992.4	--	--	--	--	--	-	-	-	-
M342T211_POS	(+)-isocorydine	3.516	342.152	0.229071	6899.84	7213.92	7259.88	6647.02	7008.11	6665.48	8389.82	8857.94	8197.85	8505.02	8145.19	570.875	15109.6	16354.6	16670.9	16072.1	17878.2	17056.5	16331.9	15390	15124.2	12640.3	29270.4	13576.5	14281.2	14280.2	13800.1	--	--	--	--	--	-	-	-	-
M297T235_POS	(+)-pisatin	3.918	297.085	0.135167	4708.46	5765.95	2800.92	4811.16	4663.16	4803.51	7597.38	6667.61	8601.4	8053.35	4889.81	3590.51	2791.29	9768.94	9687.32	10170.8	3876.79	2182.59	18297.7	21737.1	19343.1	20452.7	20010.8	21043.1	8561.69	9706.49	9698.15	--	--	--	--	--	C10516	ko01110//Biosynthesis of secondary metabolites;ko01061//Biosynthesis of phenylpropanoids	Chemical structure transformation maps;Global and overview maps	Metabolism
M386T171_POS	(1,2,9,10-tetramethoxy-6-methyl-5,6,6a,7-tetrahydro-4h-dibenzo[de,g]quinolin-3-yl)methanol	2.849	386.203	0.657292	2194.69	1893.2	1522.62	1619.81	2158.39	2060.18	2964.15	3168.48	2947.8	3068.78	3173.97	2830.68	8302.88	9812.45	5942.89	10587.5	10435.7	11207.2	34094.5	19191	23945.7	29034.2	21098.2	30314.6	13753.1	12845.2	12876.1	--	--	--	--	--	-	-	-	-
M585T440_POS	(1r,3ar,3bs,4ar,6s,7s,7ar,8r,8ar,9ar)-1,4a,8-tris(acetyloxy)-2,2,3b,6,8a-pentamethyl-4,9-dioxo-tetradecahydro-1h-cyclopenta[a]s-indacen-7-yl butanoate	7.327	585.244	0.453669	2285.37	2203.92	2805.74	1683.29	3040.66	2755.88	2810.81	4470.54	2264.84	4389.51	916.183	3917.29	5856.43	3353.05	6323.88	5915.44	6611.61	6313.94	14225.1	13394.1	13831.4	13523.4	13773.9	12939.3	7651.07	7646.68	7264.6	--	--	--	--	--	-	-	-	-
M340T54_POS	(1r,4as,5r,8as)-5-(5-hydroxy-3-methylpentyl)-1,4a-dimethyl-6-methylidene-3,4,5,7,8,8a-hexahydro-2h-naphthalene-1-carboxylic acid	0.908	340.279	0.239123	1796.32	1544.99	1560.56	1248.1	1411.45	2897.44	5190.99	4861.07	6888.03	5186.36	5003.69	4626.44	13163.9	12994.4	13022.8	11789.4	11531	11428.2	6832.48	6274.96	5990.51	7150.14	7361.47	6788.92	5991.96	5243.1	5985.45	--	--	--	--	--	-	-	-	-
M650T42_POS	(1s,2r,4as,6ar,6br,10s,12ar,14bs)-1,2,6b,9,9,12a-hexamethyl-10-[(2r,3r,4s,5s,6r)-3,4,5-trihydroxy-6-methyloxan-2-yl]oxy-2,3,4,5,6,6a,7,8,8a,10,11,12,13,14b-tetradecahydro-1h-picene-4a,6a-dicarboxylic acid	0.706	650.427	0.075701	18736.7	24270.5	17997.5	28001.6	25071.6	18101.9	4687.29	11130.9	24541	10049.7	17618.5	12573.4	24954.8	23228.8	23839.2	14571.9	23436.5	24418.6	31429.7	31853.1	28302.5	40030.5	30784.8	26129.1	22473.9	24825.7	22681.1	--	--	--	--	--	-	-	-	-
M611T480_POS	(1s,2r,4s,9r,10r,14s,15s,17s)-9-(furan-3-yl)-1-hydroxy-15-[(1r)-1-hydroxy-2-methoxy-2-oxoethyl]-10,14,16,16-tetramethyl-7,18-dioxo-3,8-dioxapentacyclo[12.3.1.0,.0,.0,]octadecan-17-yl 2-methylpropanoate	8.006	611.23	0.185459	3174.63	3090.05	3446.88	4034.3	3426.17	3014.74	5817.02	6943.46	7385.79	6640.29	5552.89	6293.33	5704.6	4761.29	4494.41	5403.31	5017.3	5326.8	8354.87	8511.41	8749.64	9086.93	8230.17	9463.88	5401.11	5595.22	5595.8	--	--	--	--	--	-	-	-	-
M317T355_2_POS	(1s,4as,5r)-5-[2-(furan-3-yl)ethyl]-1,4a-dimethyl-6-methylidene-3,4,5,7,8,8a-hexahydro-2h-naphthalene-1-carboxylic acid	5.923	317.217	0.123269	9930.68	8481.58	6966.37	2622.48	9401.19	7573.5	3791.8	4706.08	6187.22	4589.3	6269.75	4619.42	7714.91	8510.37	8765.68	8390.98	8900.03	8864.25	1016.87	888.955	6214.4	5185.5	2374.58	5236.18	5136.08	5133.69	3360.71	--	--	--	--	--	-	-	-	-
M561T383_POS	(1s,4as,7s,7as)-1-[(2s,3r,4s,5s,6r)-6-[[(e)-3-(3,4-dihydroxyphenyl)prop-2-enoyl]oxymethyl]-3,4,5-trihydroxyoxan-2-yl]oxy-7-hydroxy-7-methyl-4a,5,6,7a-tetrahydro-1h-cyclopenta[c]pyran-4-carboxylic acid	6.387	561.148	0.11621	2859.7	1666.82	2357.01	2548.66	2121.22	2056.22	752.615	1170.47	1123.59	687.71	1143.03	583.864	967.838	589.99	899.855	1389.25	531.103	908.405	2221.14	4001.55	4236.68	3929.58	3529.83	1003.58	1192.28	1673.12	1180.23	--	--	--	--	--	-	-	-	-
M483T58_POS	(20s)-protopanaxadiol	0.971	483.374	0.0328309	1641.09	830.358	1226.55	2679.31	2861.67	1397.77	3223.31	3353.09	3728.44	2257.32	2805.65	3361.24	17626	11703.6	10630.6	11067.5	5246.32	17358.1	7905.24	7054.67	7668.91	3274.37	7493.29	9612.48	8472.59	6389.03	8506.33	--	--	--	--	--	-	-	-	-
M356T40_3_POS	(2e,4e,12z)-n-(2-methylpropyl)octadeca-2,4,12-trienamide	0.664	356.313	0.0522191	32124.2	69979.5	26244.8	29291.4	1570.75	28766.4	35925	28501.5	33201.9	28027.8	22387.6	28871.2	83136.9	84266.1	94556.2	91406.7	78020.9	89643	30921.8	32650.7	64963.2	31856	32034.6	31530.4	44425.6	44390.4	47719.2	--	--	--	--	--	-	-	-	-
M992T39_1_POS	(2e,4e)-12-[(10e,12e)-13-carboxy-3-[(2e,4e)-13-carboxy-12,14-dihydroxy-3,5,7-trimethyltetradeca-2,4-dienoyl]oxy-2-(hydroxymethyl)-8,10,12-trimethyltrideca-10,12-dienoyl]oxy-13-(hydroxymethyl)-3,5,7-trimethyltetradeca-2,4-dienedioic acid	0.651	991.597	0.0102588	4926.2	1094.38	3863.16	4558.74	4483.85	4289.6	2978.76	2600.07	2685.14	2613.52	3272.39	2756.54	7059.5	5951.3	6860.23	7639.49	6304.41	7021.12	12188.4	15950.7	16725.1	23681.2	12005.7	18203.3	12840.5	14181.6	12859.4	--	--	--	--	--	-	-	-	-
M507T41_POS	(2e,6e,11e,13e)-18-(2,6-dioxopiperidin-4-yl)-9-hydroxy-8-methoxy-10,12,14-trimethyl-15-oxooctadeca-2,6,11,13-tetraenoic acid	0.676	507.292	0.0913525	13356.4	18912.6	9958.08	11512.3	24124.2	17512	36634.1	30964.6	32297.5	36698.6	22712.8	29105	57364.9	53382.5	59913.6	54873.7	64459	58354.6	32705.1	37517.7	39982.7	35775.2	32389.7	32225.7	29927.5	28017.5	26704.8	--	--	--	--	--	-	-	-	-
M530T43_POS	(2e,6e,12e)-18-(2,6-dioxopiperidin-4-yl)-9,11-dihydroxy-8-methoxy-10,12,14-trimethyl-15-oxooctadeca-2,6,12-trienoic acid	0.721	530.385	0.00147687	65528.1	64396.6	53675.5	34266.3	57910.4	56543.7	36009.1	34689.9	7956.8	9557.74	38037.7	25403.4	33932.5	33894.4	8550.01	23979.5	22784	11529.8	13346.7	9113.01	52864.6	73078.9	9654.06	75809.9	33705.6	33778.9	34854.2	--	--	--	--	--	-	-	-	-
M756T164_POS	(2e,6e)-3,7,11,15,19,23,27,31,35-nonamethylhexatriaconta-2,6,34-triene-1,10,11,15,19,23,27,31-octol	2.737	755.619	0.00378526	2786.03	2626.45	2499.43	2221.75	1717.54	2419.5	2719.58	1847.6	2338.47	2605.14	2213.46	2471.53	14489.9	15270.7	15217.3	14598.6	15714.6	14362.1	6565.8	6346.72	5202.47	4562.09	4482.58	5720.55	5391.63	5691.74	5691.24	--	--	--	--	--	-	-	-	-
M613T66_POS	(2e)-n-(4-acetamidobutyl)-3-(4-hydroxy-3-methoxyphenyl)prop-2-enamide	1.102	613.34	0.000330507	589.259	503.571	599.856	2007.01	201.532	2007.01	2838.6	3716.09	3257.57	2992.62	3434.73	3528.79	2910.61	798.292	2606.95	1876.64	741.47	592.015	4738.91	3089.24	2932.87	5131.23	3162.77	4081.53	2858.63	2712.53	3072.71	--	--	--	--	--	-	-	-	-
M631T445_POS	(2r,3r,4r,5r,6s)-2-[[(2r,3s,4s,5r,6r)-6-[1,7-bis(4-hydroxyphenyl)heptan-3-yloxy]-3,4,5-trihydroxyoxan-2-yl]methoxy]-6-methyloxane-3,4,5-triol	7.414	631.273	0.0132443	2458.77	2281.08	2893.45	1383.52	2021.96	1324.73	5521.1	6792.08	6903.84	6448.74	6140.12	7565.97	9635.67	6617.02	7637.98	12648.4	7387.33	7601.95	10322.3	9607.37	9269.27	6304.53	2559.56	9274.93	5958.39	6154.28	5612.42	--	--	--	--	--	-	-	-	-
M451T294_POS	(2r,3s,4s,5r,6r)-2-[[(2r,3s,4s,5r)-3,4-dihydroxy-5-(hydroxymethyl)oxolan-2-yl]oxymethyl]-6-[(e)-3-phenylprop-2-enoxy]oxane-3,4,5-triol	4.906	451.171	0.157479	1208.64	5267.49	4917.48	2223.67	4777.05	2045.21	2383.54	1040.77	886.994	2713.84	1632.24	3303.2	6128.46	4478.71	5588.85	5266.94	4454.52	4592.03	7863.45	12486	12988.7	4782.26	8529.37	8849.89	5180.22	4816.09	4815.61	--	--	--	--	--	-	-	-	-
M744T424_POS	(2r,3s,4s,5r,6r)-6-[1,7-bis(4-hydroxyphenyl)heptan-3-yloxy]-5-[(2s,3r,4r)-3,4-dihydroxy-4-(hydroxymethyl)oxolan-2-yl]oxy-2-[[(2s,3r,4r)-3,4-dihydroxy-4-(hydroxymethyl)oxolan-2-yl]oxymethyl]oxane-3,4-diol	7.073	744.332	0.318245	906.898	397.146	1020.89	880.487	885.072	1077	554.596	851.318	471.47	416.852	698.35	516.705	3349.04	2900.24	2977.83	2300.69	3680.71	2366.28	10565.7	9076.7	9240.98	7393.34	8858.01	9763.06	4064.79	4057.48	3659.35	--	--	--	--	--	-	-	-	-
M347T369_POS	(2r,3s,4s,5r,6s)-2-(hydroxymethyl)-6-(3,4,5-trimethoxyphenoxy)oxane-3,4,5-triol	6.15	347.136	0.15448	5420.99	6825.56	4408.51	6433.93	6476.5	6520.7	7222.78	6138.05	5566.65	6832.81	5806.49	6671.14	8811.68	8523.78	7068.5	6887.81	7345.54	6968.07	23106	25107.4	25641	24271.4	26088.2	26097.3	7336.2	6593.1	7346.66	--	--	--	--	--	-	-	-	-
M515T432_POS	(2r,3s,4s,5s,6r)-2-[4-[7-hydroxy-3-(hydroxymethyl)-5-(3-hydroxypropyl)-2,3-dihydro-1-benzofuran-2-yl]-2-methoxyphenoxy]-6-methyloxane-3,4,5-triol	7.193	515.17	0.242749	12226.1	24651.7	14062.9	15555.4	13818.3	13892.9	10451.8	10928.8	7671.19	7879.1	8045.3	10834.3	10487.5	8918.27	7080.72	8936.43	10313.9	9910.49	27013.1	28158.8	28831.7	39731.7	25680.4	46547.2	15242.2	16099.9	16313.2	--	--	--	--	--	-	-	-	-
M363T521_POS	(2r,4ar,7s,8s,8ar)-8-[(z)-5-hydroxy-3-methylpent-3-enyl]-4,4,7,8a-tetramethyl-2,3,4a,5,6,8-hexahydro-1h-naphthalene-2,7-diol	8.675	363.243	0.133012	8481.61	5194.99	5096.67	7903.84	4938.99	4386.21	8276.88	8644.89	5272.83	4629.82	7417.34	6216.07	7349.17	8312.28	4526.02	9117.54	5289.64	10421.2	101135	99767.1	442.372	97824.4	108882	2453.7	26239.8	10000.1	26286.6	--	--	--	--	--	-	-	-	-
M590T38_2_POS	(2r,6r)-6-[(3r,10s,12s,13r,17r)-3-(2-carboxyacetyl)oxy-12-hydroxy-4,4,10,13,14-pentamethyl-2,3,5,6,7,11,12,15,16,17-decahydro-1h-cyclopenta[a]phenanthren-17-yl]-2-methyl-3-methylideneheptanoic acid	0.639	590.407	0.178115	57338.3	54663.3	51932.9	57518.5	55270.3	63806.3	63932	63166.9	63202.1	65410.9	60599.1	63028.9	566898	628579	619037	574316	561277	582756	382798	388623	393717	412817	407545	401539	315594	310122	315592	--	--	--	--	--	-	-	-	-
M521T89_POS	(2r)-[[4-(2,6-di-1-pyrrolidinyl-4-pyrimidinyl)-1-piperazinyl]methyl]-3,4-dihydro-2,5,7,8-tetramethyl-2h-1-benzopyran-6-ol	1.482	521.355	0.209848	2095.58	1069.69	767.312	708.206	1489.95	774.151	7639.19	7901.27	6700.01	10199.6	9024.38	7329.35	3597.79	5023.86	5317.83	6001.73	5702.51	3642.45	21026.2	23658.6	35854.3	22578.2	18650.7	22287.1	12378.1	11413.2	11414.1	--	--	--	--	--	-	-	-	-
M262T303_POS	(2r)-3-hydroxyisovaleroylcarnitine	5.058	262.164	0.994089	617216	603076	587196	606932	609519	600611	2.05654e+06	2.05721e+06	2.06766e+06	2.0426e+06	2.01875e+06	2.04802e+06	666495	795383	787070	788894	635207	641969	747271	769834	735753	757934	769344	760635	877723	872857	872869	--	--	--	--	--	-	-	-	-
M501T437_1_POS	(2s,3r,4s,5r)-2-[4-[7-hydroxy-3-(hydroxymethyl)-5-(3-hydroxypropyl)-2,3-dihydro-1-benzofuran-2-yl]-2-methoxyphenoxy]oxane-3,4,5-triol	7.282	501.187	0.237745	3475.59	4486.4	4710.44	2610.97	1514.14	2132.67	5901.08	5300.71	5618.95	4809.26	4343.67	5452.22	7022.38	2896.26	10993.3	7222.03	960.031	7218.08	20097.4	20563	22613.6	20372.2	20701.9	20218.4	7958.85	9273.56	9293.04	--	--	--	--	--	-	-	-	-
M964T180_1_POS	(2s,3r,4s,5s,6r)-2-[(2r,3r,4s,5s,6r)-2-[[(3s,6s,8r,10r,12r,13r,14r,17s)-3,12-dihydroxy-4,4,8,10,14-pentamethyl-17-[(2s)-6-methyl-2-[(2s,3r,4s,5s,6r)-3,4,5-trihydroxy-6-(hydroxymethyl)oxan-2-yl]oxyhept-5-en-2-yl]-2,3,5,6,7,9,11,12,13,15,16,17-dodecahydro-1h-cyclopenta[a]phenanthren-6-yl]oxy]-4,5-dihydroxy-6-(hydroxymethyl)oxan-3-yl]oxy-6-(hydroxymethyl)oxane-3,4,5-triol	2.994	963.569	0.000139776	1013.71	1286.43	1554.49	1322.79	1258.84	1787.99	3223.43	3638.82	1430.95	3780.43	4086.24	4153.47	9626.44	6692.24	8790.82	6665.93	10108.1	7395.75	21772.8	19156.2	22472.9	20375.1	23094.6	3910.82	6702.3	8595.65	7620.27	--	--	--	--	--	-	-	-	-
M556T317_POS	(2s,3r,4s,5s,6r)-2-[4-[[(3s,4r,5s)-3-hydroxy-5-(4-hydroxy-3-methoxyphenyl)-4-(hydroxymethyl)oxolan-3-yl]methyl]-2-methoxyphenoxy]-6-(hydroxymethyl)oxane-3,4,5-triol	5.291	556.243	0.00576893	506.141	567.229	495.436	629.937	564.561	567.726	737.905	649.895	605.744	730.789	738.224	735.239	752.507	847.237	873.819	850.454	821.981	1028.92	5360.4	4280.2	7416.38	5647.44	2756.54	4296.79	1985.58	1980.81	2052.57	--	--	--	--	--	-	-	-	-
M553T284_POS	(2s,3s,4s,5r,6r)-6-(((3r,5r,8r,9s,10s,13r,14s,17r)-17-((r)-4-carboxybutan-2-yl)-10,13-dimethylhexadecahydro-1h-cyclopenta[a]phenanthren-3-yl)oxy)-3,4,5-trihydroxytetrahydro-2h-pyran-2-carboxylic acid	4.73	553.356	0.000721576	253.733	222.986	236.659	301.396	249.435	149.183	272.183	532.719	306.102	429.803	468.33	326.542	11566.8	10968.6	11023.1	11453.5	11336.1	10534	5359.72	4968.65	5100.61	5352.46	4836.46	3436.72	4753.33	4752.79	4995.26	--	--	--	--	--	-	-	-	-
M540T302_POS	(2s)-2-[(2r,3s,7r,8r,8as)-2,3,4'-trihydroxy-4,4,7,8a-tetramethyl-6'-oxospiro[2,3,4a,5,6,7-hexahydro-1h-naphthalene-8,2'-3,8-dihydrofuro[2,3-e]isoindole]-7'-yl]-3-methylbutanoic acid	5.031	540.222	0.0750438	4089.46	3567.33	4165.36	4435.88	4273.21	4175.57	5818.57	6197.76	6963.39	6589.75	6087.73	6777.11	6649.78	3858.66	8974.56	8444.19	3342.31	9011.85	18959.8	12150.1	19229.4	20157.2	19484.2	20339.9	10617.7	10616.5	10459.2	--	--	--	--	--	-	-	-	-
M728T324_3_POS	(2s)-2-[2-[(5r,6r,7s,9s,16r,18s,19s)-19-amino-6-[(3s)-3,4-dicarboxybutanoyl]oxy-16,18-dihydroxy-5,9-dimethylicosan-7-yl]oxy-2-oxoethyl]butanedioic acid	5.404	728.407	0.00108723	2524.11	3034.64	2047.3	2947.56	2575.49	3491.4	5984.07	4209.27	5324.39	5866.18	4544.26	4810.4	2133.62	2571.7	1302.73	1850.18	2115.83	2220.33	606.208	1187.38	1113.37	1191.36	1948.33	966.559	2623.52	2464.39	2315.38	--	--	--	--	--	-	-	-	-
M560T264_POS	(2s)-6-[(2s)-5,7-dihydroxy-2-(4-hydroxyphenyl)-4-oxo-2,3-dihydrochromen-8-yl]-5,7-dihydroxy-2-(4-hydroxyphenyl)-2,3-dihydrochromen-4-one	4.4	560.156	0.0154142	2545.19	4163.55	4064.38	4089.29	4265.85	4560.15	3490.49	3457.38	3024.33	2854.49	941.929	3228.4	11619.7	10011.8	10064.4	11198.1	10653.5	9966.67	11071.5	10662.1	11397.5	10934.9	11551.2	11516.5	24844.2	24636.3	24636.6	--	--	--	--	--	-	-	-	-
M313T350_POS	(3-bromo-5-chloro-2-hydroxyphenyl)phenylmethanone	5.837	312.937	0.00100743	1515.67	2159.5	2070.12	2236.69	1724.65	2524.28	28910.2	28506.7	28345.7	27548.8	30552.9	30158.1	3409.63	6660.48	3937.35	7482.86	3438.86	4862.66	15290.7	14271.1	15191.7	15447.4	16133.1	18788.5	11143.1	10970.2	11143.9	--	--	--	--	--	-	-	-	-
M974T125_2_POS	(30e,34e)-2,6,10,14,18,22,26,30,34-nonamethyl-36-[3,4,5-trihydroxy-6-(hydroxymethyl)oxan-2-yl]oxyhexatriaconta-30,34-diene-2,6,10,14,18,22,26,27-octol	2.077	973.647	0.297374	1239.87	2302.13	1391.54	1498.69	2976.17	1692.88	1428.48	1584.65	2019.61	3482.53	3333.01	2604.5	4983.37	3861.88	2487.53	3908.5	5028.47	3953.05	8580.4	17096	15925.7	15629	15032.5	15715.8	9492.53	9571.77	9491.67	--	--	--	--	--	-	-	-	-
M571T171_POS	(3r,5r,6r,7s,9s,10r,13r,17r)-17-((r)-5-methoxy-5-oxopentan-2-yl)-10,13-dimethylhexadecahydro-1h-cyclopenta[a]phenanthrene-3,6,7-triyl triacetate	2.844	571.349	0.686328	3345.74	2762.84	3285.52	3763.8	3236.66	3297.58	6837.43	6390.52	6583.7	7177.94	7466.82	5403.44	1597.12	2690.88	6302.53	1600.76	5579.28	5426.97	18546.8	7672.57	17826.6	17077.9	12454	23598	5878.99	4964.89	5984.34	--	--	--	--	--	-	-	-	-
M501T158_POS	(3r,5r,7r,8s,9s,10s,12s,13r,14s,17r)-12-hydroxy-10,13-dimethyl-17-((r)-5-(oxetan-3-yl)pentan-2-yl)hexadecahydro-1h-cyclopenta[a]phenanthrene-3,7-diyl diacetate	2.641	501.351	0.000146063	3508.07	2553.81	2273.78	2428.87	2615.34	2862.72	3461.33	4046.94	4950.73	4184.11	4677.12	3453	32334.2	33729.4	32106.6	29448.3	34094.9	33079.3	9171.01	8905.4	9117.68	9562.67	9717.52	10402.6	11065.2	11050.3	10755.3	--	--	--	--	--	-	-	-	-
M475T174_POS	(3r,5r,7r,8s,9s,10s,12s,13r,14s,17r)-17-((r)-7-hydroxy-6-(hydroxymethyl)heptan-2-yl)-10,13-dimethylhexadecahydro-1h-cyclopenta[a]phenanthrene-3,7,12-triol	2.906	475.324	0.149077	4188.09	4226.1	4083.69	4131.62	4255.91	4532.42	7958.95	7449.83	9366.7	8451.02	8182.33	7770.06	33176.6	39811.9	32372.5	33808.5	35299.1	27588	13459	16273.8	15861.9	16495	10556.4	10843.2	17279.1	16171.3	17607.1	--	--	--	--	--	-	-	-	-
M459T201_POS	(3r,5s,7r,9s,10s,12s,13r,14s,17r)-17-((2r)-7-hydroxy-6-methylheptan-2-yl)-10,13-dimethylhexadecahydro-1h-cyclopenta[a]phenanthrene-3,7,12-triol	3.348	459.326	0.118737	1951.25	1972.77	1986.13	2149.91	2148.81	2179.04	2547.55	2672.67	2983.34	2981.67	2559.28	859.047	6355.81	5712.49	7860.89	6795.55	6308.27	5590.64	6679.15	2887.01	6087.55	6384.65	6482.93	3165.07	3674.26	3917.16	3671.72	--	--	--	--	--	C05446	ko01100//Metabolic pathways	Global and overview maps	Metabolism
M589T192_POS	(3r,6r)-6-((3r,5r,7r,8r,9s,10s,12s,13r,14s,17r)-3,7-diacetoxy-12-hydroxy-10,13-dimethylhexadecahydro-1h-cyclopenta[a]phenanthren-17-yl)heptane-1,3-diyl diacetate	3.198	589.376	0.000148037	1897.24	2423.53	1107.08	1935.85	1670.55	1812.51	398.237	609.557	658.779	930.883	845.861	718.404	140.257	235.359	207.452	207.347	458.371	142.776	345.813	1345.3	897.957	1480.98	2755.71	369.338	692.11	641.303	640.573	--	--	--	--	--	-	-	-	-
M589T33_3_POS	(3r,6r)-6-((3r,5s,7r,8r,9s,10s,12s,13r,14s,17r)-3,7-diacetoxy-12-hydroxy-10,13-dimethylhexadecahydro-1h-cyclopenta[a]phenanthren-17-yl)heptane-1,3-diyl diacetate	0.551	589.395	0.000136705	46013.1	26819	44803.2	26398.4	44664	31953.9	83318	76716.4	92264.6	82338.5	83134.4	58733	1.57321e+06	1.56979e+06	1.53048e+06	1.55883e+06	1.48963e+06	1.54664e+06	982411	955043	941366	933955	963785	937869	759489	758838	761861	--	--	--	--	--	-	-	-	-
M565T352_POS	(3s,4r)-3-[(3s,4r)-5,7-dihydroxy-4-(4-hydroxyphenyl)-2-oxo-3,4-dihydrochromen-3-yl]-5,7-dihydroxy-4-(4-hydroxyphenyl)-3,4-dihydrochromen-2-one	5.859	565.128	0.0594716	47.6341	68.5008	912.514	102.507	155.096	29.1152	240.697	162.039	234.493	126.739	161.825	705.315	2281.71	2167.03	1827.34	1815.33	1601.38	1748.35	7846.85	7392.74	7322.9	6890.43	6009.41	7381.75	3953.88	3770.94	3774.32	--	--	--	--	--	-	-	-	-
M596T255_POS	(3s,4s)-5-[(3s,4s)-4,10-dihydroxy-7,9-dimethoxy-3-methyl-3,4-dihydro-1h-benzo[g]isochromen-5-yl]-7,9-dimethoxy-3-methyl-3,4-dihydro-1h-benzo[g]isochromene-4,10-diol	4.255	596.232	0.178422	4147.83	4943.44	6063.85	6653.16	2905.67	4368.74	15974.5	19085.1	19558.5	20556.5	12721.7	16526.2	26833.5	21023.1	16254.9	13905.5	18981.4	20054.1	17127.9	20185.4	17920.3	18213.5	16503.4	20685.8	15890.3	19710.9	19573.3	--	--	--	--	--	-	-	-	-
M367T232_POS	(3s,6r,6as,7s)-6,6a,7,8-tetrahydroxy-3-methyl-3,4,5,6,7,12a-hexahydro-2h-benzo[a]anthracene-1,12-dione	3.869	367.12	0.11343	7280.4	7367.62	7651.79	7470.19	5516.29	5509.46	4108.06	4234.76	5710.51	4737.04	4575.95	4450.13	5506.94	3832.68	3715.08	7232.46	6720.84	4838.29	6808.53	11365.7	11201	11437.8	11536.5	5345.15	7473.37	8800.63	8804.6	--	--	--	--	--	-	-	-	-
M385T211_POS	(3s,8s,9s,10r,13r,14s,17r)-17-((2r)-7-hydroxy-6-methylheptan-2-yl)-10,13-dimethyl-2,3,4,7,8,9,10,11,12,13,14,15,16,17-tetradecahydro-1h-cyclopenta[a]phenanthren-3-ol	3.515	385.339	0.130293	502.738	344.616	1190.5	1094.19	1149.98	1108.16	542.253	1132.71	553.767	624.268	895.229	568	97403.7	102494	102936	102434	102261	99395.4	38596.7	43156	51029.9	39263.1	37725.2	39441.4	37006.4	37398.8	36998.6	--	--	--	--	--	C15610	ko01066//Biosynthesis of alkaloids derived from terpenoid and polyketide	Chemical structure transformation maps	Metabolism
M343T580_POS	(3s)-5-[(1s,8ar)-2,5,5,8a-tetramethyl-4-oxo-4a,6,7,8-tetrahydro-1h-naphthalen-1-yl]-3-methylpentanoic acid	9.673	343.233	0.346509	1844.67	1314.64	2445.07	2291.93	2596.38	2316.01	1881.44	1505.78	1658.71	1523.07	1345.1	1497.6	1100.23	928.835	324.317	1089.5	874.247	966.828	3006.26	2749.19	3124.37	3102.12	2918.95	3215.75	1578.82	1578.63	1614.23	--	--	--	--	--	-	-	-	-
M676T80_POS	(4ar,5r,6as,6br,10s,12ar)-10-[(2r,3r,4r,5s,6r)-3-acetamido-4,5-dihydroxy-6-(hydroxymethyl)oxan-2-yl]oxy-5-hydroxy-2,2,6a,6b,9,9,12a-heptamethyl-1,3,4,5,6,6a,7,8,8a,10,11,12,13,14b-tetradecahydropicene-4a-carboxylic acid	1.334	676.463	0.0275444	37551.9	29893.5	14687.1	21999.8	21396.7	31077.7	6350.53	16393.4	18439.3	16682.3	16949.5	17630.7	13829.7	35020.4	38499.9	40991.8	53596	54085.6	79865.3	82084.9	93081.7	85141.4	68417.7	82973	40338.7	40320.2	42584.5	--	--	--	--	--	-	-	-	-
M872T179_1_POS	(4r)-4-((3r,5r,6r,7s,9s,10r,12s,13r,14s,17r)-3,6,7,12-tetrahydroxy-10,13-dimethylhexadecahydro-1h-cyclopenta[a]phenanthren-17-yl)pentanoic acid	2.979	871.559	0.00723859	2751.71	2790.05	2659.22	2667.43	2462.57	3019.55	1385.96	2534.81	2255.58	2025.28	1633.12	2400.39	2398.86	2494.72	2330.84	2281.37	3085.83	2170.86	9233.18	7351.79	6236.15	5215.28	6656.88	7846.45	4137.99	3841.52	3835.03	--	--	--	--	--	-	-	-	-
M1162T39_1_POS	(4r)-4-((3r,5s,7r,9s,10s,13r,14s,17r)-3,7-dihydroxy-10,13-dimethylhexadecahydro-1h-cyclopenta[a]phenanthren-17-yl)-n-methyl-n-((2s,3r,4r,5r)-2,3,4,5,6-pentahydroxyhexyl)pentanamide	0.655	1161.76	0.00534414	5727.04	6357.27	6079.98	4592.83	4500.84	5593.73	12128.4	14022.4	11839.1	12430.5	10735.3	13635.1	6297.71	5421.01	4296.55	5691.79	5577.03	5104.16	10270.6	6304.62	7150.47	8475.42	6642.93	4816.77	6749.65	6750.99	6582.95	--	--	--	--	--	-	-	-	-
M814T150_POS	(4r)-4-((3s,5s,7s,9s,10s,13r,14s,17r)-3,7-dihydroxy-10,13-dimethyl-12-oxohexadecahydro-1h-cyclopenta[a]phenanthren-17-yl)pentanoic acid	2.507	813.539	4.9e-06	8272.13	14455.9	5645.06	6588.98	10397.5	7483.56	16502.3	12307.7	16427.3	15616.3	11144.1	14051.2	12819.2	13144	15507.1	24418.4	12136.1	10587	35642.5	34880.3	33884.9	23294	36137.1	36274.4	20179.4	20178.7	19942.8	--	--	--	--	--	-	-	-	-
M389T301_POS	(4r)-4-((5s,7r,8r,9s,10s,12s,13r,17r)-7,12-dihydroxy-10,13-dimethyl-3-oxohexadecahydro-1h-cyclopenta[a]phenanthren-17-yl)pentanoic acid	5.023	389.248	0.141692	1980.98	1210.01	1718.76	2772.38	2323.87	2602.3	9081.97	8279.19	8926.16	9880.19	8701.75	9083.16	6337.39	5756.02	6310.11	6607.64	6250.74	6602.31	11358.3	11303	12104.1	10977.3	11926.9	12324	6853.52	6584.39	6582.52	--	--	--	--	--	-	-	-	-
M551T457_POS	(4s,5z,6s)-4-(2-methoxy-2-oxoethyl)-5-[2-[(z)-3-phenylprop-2-enoyl]oxyethylidene]-6-[(2s,3r,4s,5s,6r)-3,4,5-trihydroxy-6-(hydroxymethyl)oxan-2-yl]oxy-4h-pyran-3-carboxylic acid	7.624	551.154	0.0245577	4861.19	3255.12	4805.79	4256.28	4167.69	3845.85	3362.6	2212.45	2151.7	1464.86	2975.87	1696.33	2806.51	2608.72	2732.38	2515.08	2522.55	518.603	7913.9	7314.89	7568.37	7961.64	8002.23	7305.92	2959.94	2871.27	2317.16	--	--	--	--	--	-	-	-	-
M425T25_POS	(5-benzoyloxy-3-chloro-4,6-dihydroxycyclohexen-1-yl)methyl benzoate	0.42	425.069	0.00273501	418.936	407.377	410.971	531.225	521.702	501.625	306.094	275.309	292.86	302.58	250.716	291.226	202.948	268.017	304.703	183.436	225.649	267.218	558.193	320.011	751.364	810.133	670.689	687.156	453.063	477.605	452.71	--	--	--	--	--	-	-	-	-
M421T341_2_POS	(5-benzoyloxy-4,6-dihydroxy-3-methoxycyclohexen-1-yl)methyl benzoate	5.686	421.119	0.0537687	11634	10836.8	11689.2	11169.9	11111.1	10771.1	17705.2	18699.1	19132.2	17777.7	18767.1	17401.3	90643.9	90009.9	88306.9	84918.6	81850.1	86752.9	55765.1	57600.1	52395.8	56188.3	56146.6	56227.3	45232.5	43835.4	45229.7	--	--	--	--	--	-	-	-	-
M267T55_POS	(5.alpha.)-androstane-3,11,17-trione	0.917	267.178	0.251921	115259	91511.9	89979	93660.2	100834	109562	46294.9	45744.1	41197.5	38214.8	64571.2	60318	56233.7	63400.9	80792.8	60116.4	67325	66282.5	109301	115172	167022	127820	119220	105377	82844.5	89087.5	86345.5	--	--	--	--	--	-	-	-	-
M868T56_POS	(5r)-5-((3r,5s,7r,9s,10s,12s,13r,14s,17r)-3,7,12-trihydroxy-10,13-dimethylhexadecahydro-1h-cyclopenta[a]phenanthren-17-yl)hexanoic acid	0.925	867.598	0.00399597	8763.02	8446.13	8815.93	8961.52	8215.09	8722.42	18650.3	28430.2	16498.3	16442.6	31256.5	29799.3	7693.16	13023.8	16455.2	2971.98	12655.6	13765.6	36651.9	35861.5	34313.9	30363.6	39857.3	19014.9	19773.1	19682.4	19601.5	--	--	--	--	--	-	-	-	-
M449T38_POS	(6r)-2-(hydroxymethyl)-6-((3r,5r,7r,8r,9s,10s,12s,13r,14s,17r)-3,7,12-trihydroxy-10,13-dimethylhexadecahydro-1h-cyclopenta[a]phenanthren-17-yl)heptanoic acid	0.637	449.317	0.079457	12077.5	23536.9	17788.9	13228	20626.7	8230.88	11602.1	11532.5	12578.2	14747.2	12263.2	3402.43	25607.9	11846.3	30231	25024	25152.8	23683.3	26264.1	6239.92	27217.1	25128.9	11590.6	23397.9	17761.7	19537.6	19530.5	--	--	--	--	--	-	-	-	-
M1066T108_POS	(6r)-2-(hydroxymethyl)-6-((3r,5r,7r,8r,9s,10s,12s,13r,14s,17r)-3,7,12-trihydroxy-10,13-dimethylhexadecahydro-1h-cyclopenta[a]phenanthren-17-yl)heptyl hydrogen sulfate	1.804	1065.63	0.00378801	1688.75	1091.85	1324.44	1976.87	1223.32	1238.26	3086.88	2845.3	2052.49	3007.69	2123.37	2059.22	32230.9	18043.6	32395.2	31631.3	22973.6	30444.8	16179.4	18349.1	14733.3	19567	14729.6	14662.4	11715.4	12752.4	12767.5	--	--	--	--	--	-	-	-	-
M360T370_POS	(7e,13e)-9,15-dihydroxy-4,10,16-trimethyl-1,5,11-trioxacyclohexadeca-7,13-diene-2,6,12-trione	6.168	360.185	0.156239	6375.29	3877	3846.53	5214.11	4951.58	5157.96	14588.6	16264.5	16045.5	15448.7	15413.6	16099.1	10959.3	12417.6	12988.8	10734.7	10408.6	11279	11771.6	9792.65	11389.5	12209.1	12375.7	9818.92	12800.7	12937.3	12799.9	--	--	--	--	--	-	-	-	-
M718T38_POS	(9s,10r,13r,14s,17r)-17-((r)-5-hydroxypentan-2-yl)-10,13-dimethyl-1,2,6,7,8,9,10,11,12,13,14,15,16,17-tetradecahydro-3h-cyclopenta[a]phenanthren-3-one	0.632	717.559	0.00147575	27612.1	35703.5	26772.3	28392.1	30123.6	30630	96870.4	97239.6	99543.5	100357	98725.1	86445.8	23564.5	9362.05	12448.8	4490.31	26769.4	24918	79344.9	75475.7	87222.3	91371.3	83343	82470.8	75945.5	75952.1	77111.8	--	--	--	--	--	-	-	-	-
M312T121_POS	(dehydrohexadecanoyl)glycine - commendamide analogue	2.013	312.251	0.339057	544.919	817.172	1380.72	234.311	275.278	266.55	830.893	1135.94	962.856	609.607	1497.58	1623.56	10487.9	17029.3	12862	9049.63	17042.1	15115.9	3872.28	4235.75	6910.24	14949	13729.7	15030.4	8260.21	7796.65	8264.78	--	--	--	--	--	-	-	-	-
M247T245_POS	(e,2s,3r)-5-[3-hydroxy-2-(hydroxymethyl)phenyl]pent-4-ene-2,3-diol	4.083	247.077	0.886715	118405	129587	127118	125939	131512	129492	77301.8	77486.6	79013.7	77862.2	75033.9	73006.1	42970.8	42696.1	41218.9	42976.1	41551.1	43192	10916.4	7809.64	17346.2	16003.2	14567.9	13769	39664.1	40603.8	39721.4	--	--	--	--	--	-	-	-	-
M281T251_1_POS	(e)-1-[4-4-methoxyphenyl]-2-(3,5-dichlorophenyl)ethene	4.185	281.054	0.382498	3126.74	3014.97	3066.21	3080.45	3031.29	3143.89	687.626	6507.25	5917.27	5698.5	5911.09	6141.87	5884.69	4548.31	7445.62	3436.39	3054.27	8158.03	16523.8	15943.5	17380.9	14857.6	17156	14232.5	9302	9293.38	9006.5	--	--	--	--	--	-	-	-	-
M319T160_POS	(e)-2-(hydroxymethyl)-3-(3-oxo-5-propan-2-yl-4,5,6,7-tetrahydro-1h-2-benzofuran-4-yl)prop-2-enoic acid	2.659	319.116	0.20975	1328.07	2365.24	2689.92	2415.98	2837.87	2974.43	3760.13	2616.2	1214.53	5003.38	2911.31	4102.22	15190.9	14295.4	11326.9	20381.8	13952.6	18027.9	19016.9	16392.5	20642.7	19566.8	18641.1	18028.4	10177.5	11882.4	10414.4	--	--	--	--	--	-	-	-	-
M309T428_POS	(e)-2-decylpent-2-enedioic acid	7.135	309.128	0.102673	49021.1	24345.9	15932.8	12937.2	10696.5	9336.4	16749	10650.4	8505.76	7160.34	7774.61	7596.86	74759.3	73752.1	68660.5	72084.4	74058.3	106490	211212	247667	217355	247550	251278	223391	152100	144678	144689	--	--	--	--	--	-	-	-	-
M393T159_1_POS	(e)-3-(4-acetyloxy-2,3-dihydroxy-2,5,5,8a-tetramethyl-3,4,4a,6,7,8-hexahydro-1h-naphthalen-1-yl)prop-2-enoic acid	2.651	393.155	0.0916575	1556.38	2472.99	3278.77	1396.34	3308.49	2218.52	2971.46	5515.31	2509.92	4511.76	2397.6	4527.47	2690.82	10492.4	4689.21	1380.25	7197.52	8965.6	25848	25514.6	26319.4	8122.74	26537.2	26311.5	13865.2	13700.2	13864.7	--	--	--	--	--	-	-	-	-
M435T351_POS	(e)-3-(4-methoxyphenyl)-1-[2,4,6-trimethoxy-3-(3-methylbut-2-enyl)phenyl]prop-2-en-1-one	5.844	435.139	0.0156883	1086.82	2434.94	1776.58	2096.46	1299.69	1537.48	54801.5	60614.5	59575.6	60089.4	56674.4	61113.2	9424.26	9082.5	7190.71	8474.39	11651.7	12361.5	48944.1	51157.4	50143.8	47729.1	50540.9	46804.6	23446.2	23485.9	22369.6	--	--	--	--	--	-	-	-	-
M284T314_3_POS	(e)-5-(4-methoxy-5-methyl-6-oxopyran-2-yl)-3-methylhex-4-enoic acid	5.228	284.158	0.247755	1697.68	1547.15	1583.36	1680.29	1573.53	1612.37	1912.1	1686.25	2080.67	1758.85	1759.37	1611.69	2748.64	3788.26	3379.28	2890.1	2854.16	2910.87	14910.4	15486	12558	16017.8	12219.7	8420.11	5267.53	5289.59	4511.57	--	--	--	--	--	-	-	-	-
M263T264_POS	(e)-5-hydroxy-1,7-diphenylhept-1-en-3-one	4.403	263.137	0.489481	7948.46	9506.56	5712.8	10228.6	10472.2	10613	7904.87	8602.28	7836.8	8323.61	7934.16	7879.22	33631	34224.6	102451	35169.6	102805	106224	27330.9	27197	27267	26349	27641	26725.7	18233.8	18014.2	18043.3	--	--	--	--	--	-	-	-	-
M491T226_POS	(e)-5-hydroxy-n-[3-[5-[3-[[(e)-5-hydroxy-3-methylpent-2-enoyl]amino]propyl]-3,6-dioxopiperazin-2-yl]propyl]-3-methylpent-2-enamide	3.762	491.238	0.109905	1476.91	1581.94	1641.28	1544.31	1553.32	1514.34	2774.39	2824.72	2569.41	2697.83	2713.53	2840.8	5050.78	3367.29	13861.1	3073.56	5124.29	13826	10673.8	9915.14	13647.5	9663.18	11720.9	11696.5	5862.17	7754.15	7774.25	--	--	--	--	--	-	-	-	-
M511T241_1_POS	(methylenecyclopropyl)acetyl-l-carnitine	4.019	511.299	0.0678732	2042.51	2072.47	1276.46	1949.17	1852.1	1505.33	21543	22383.5	23459	23585.6	21240.1	21599.7	10774.7	10866.8	11123.3	3925.15	13641.1	11557.5	4320	6794.98	3781.75	7347.92	8498.53	8008.64	9494.93	9037.08	9023.86	--	--	--	--	--	-	-	-	-
M731T465_POS	(r,s)-n-nitrosoanatabine n-.beta.-d-glucuronide	7.752	731.276	0.458813	3651.85	3454.24	3230.12	3031.49	2421.63	5158.54	3878.65	3595.25	3052.74	1757.72	3342.59	3775.54	2865.36	3539.02	2896.35	3119.91	2700.89	3317.13	7661.28	7324.33	7009.96	7235.29	6644.89	7336.82	2351.41	2854.04	2857.49	--	--	--	--	--	-	-	-	-
M236T289_POS	(r)-.alpha.,.alpha.-diphenyl-2-pyrrolidinemethanol	4.823	236.138	0.874888	2790.39	2308.44	2177.43	2295.82	2372.1	2271.74	4179.31	3993.26	4298.61	3906.06	4478.04	4026.56	2153.99	1396.24	3236.06	1898.87	2142.01	3874.67	22962.2	19834.8	18299.1	20928.1	21102.6	19579.4	4517.91	5012.29	4514.24	--	--	--	--	--	-	-	-	-
M362T84_POS	(r)-(+)-arachidonyl-1'-hydroxy-2'-propylamide	1.399	362.324	0.771279	72358.9	76445	59005.8	110485	67151.4	76683.4	47300.7	47961.1	43897.5	37343	38343.1	63115.9	58503.9	83882.1	75870.3	65165.4	70545.6	69266.2	56181.3	66922.5	60907.5	52264.3	57052.2	63923.9	62903.6	65296.1	62901.9	--	--	--	--	--	-	-	-	-
M850T136_POS	(r)-4-((3r,5r,6r,7r,8r,9s,10r,12s,13r,14s,17r)-3,6,7,12-tetrahydroxy-10,13-dimethylhexadecahydro-1h-cyclopenta[a]phenanthren-17-yl)pentanoic acid	2.267	849.565	0.0132336	116.139	261.445	10050.1	10050.1	10050.1	10050.1	25879.3	14753.7	26823.4	26483.7	17379.5	25879.3	3041.56	4353.73	5286.71	5146.3	4800.14	5046.55	18069.8	22857.7	52506.1	48893.1	49084	21158.9	19917.3	18930.5	19905.6	--	--	--	--	--	-	-	-	-
M778T39_1_POS	(r)-4-((7r,8s,9s,10r,13r,14s,17r)-7-hydroxy-10,13-dimethyl-3-oxo-2,3,6,7,8,9,10,11,12,13,14,15,16,17-tetradecahydro-1h-cyclopenta[a]phenanthren-17-yl)pentanoic acid	0.648	777.532	0.000171314	10057.2	14380.2	12566.3	10838	13805.4	13661.2	8413.74	8129.57	10115.4	1201.27	7435.53	10522.5	8172.69	11968.4	11721.7	12324.3	12282.4	12463.7	11618.7	17652.9	14139.1	16952.8	15276.8	16765.2	10914.7	11151.3	11139.6	--	--	--	--	--	-	-	-	-
M232T291_POS	(r)-butyrylcarnitine	4.852	232.153	0.991161	63401.5	82386.6	5425.71	78065.9	63604.3	64459.9	193538	195115	186189	180358	182443	259436	468904	381507	148888	376507	430584	393772	158263	165251	87888.7	102717	146046	163955	192729	229111	191867	--	--	--	--	--	-	-	-	-
M282T279_POS	(s)-nitroblebbistatin	4.656	282.102	0.0867392	5081.41	1092.21	2910.96	3019.59	3156.46	3276.56	23987.4	24895.4	24494.5	22642.2	24332	24905.4	6467.47	4074.76	7648.12	7120.82	5704.69	5447.51	1831.47	15873.4	23961.2	16992.1	17323.1	21644.6	14190.5	11172.8	10664.7	--	--	--	--	--	-	-	-	-
M584T406_POS	(z-Ala-Ala-Ala-Ala)2rh110	6.763	584.225	0.521947	1801.54	1455.22	1237.44	1767.74	1645.75	1130.38	2946.72	2952.62	4256.3	4211.81	2941.97	3444.38	5097.92	3789.41	3656.43	4024.16	3526.51	3720.64	3997.02	9181.03	8889.59	7940.09	8705.2	7930.32	4484.14	4328.33	4491.16	--	--	--	--	--	-	-	-	-
M447T303_POS	(z)-2,6-dimethyl-7-(4-methyl-5-oxooxolan-2-yl)-3-[[3,4,5-trihydroxy-6-(hydroxymethyl)oxan-2-yl]oxymethyl]hept-5-enoic acid	5.049	447.224	0.0371557	14068.7	14765.3	13376.6	13084.1	13010.7	13253.9	22152.1	20849.5	22728.9	22262.4	22005	21774.6	28753.9	29423.6	27730.9	28414.9	28434.1	28213.2	33276.1	31618.2	31711.4	24922.5	30440.5	33269.1	35763.4	34671.3	34671.1	--	--	--	--	--	-	-	-	-
M354T276_POS	(z)-5-[(1s,2r,4ar,8ar)-5-(hydroxymethyl)-1,2,4a-trimethyl-2,3,4,7,8,8a-hexahydronaphthalen-1-yl]-3-(hydroxymethyl)pent-2-enoic acid	4.607	354.257	0.00506855	4510.17	4011.19	3729.43	2134.7	3349.7	4082.67	19786.6	22854.8	21575.5	21473.7	19621.3	21746.7	18789	19493.7	19939.2	19488.6	19987.2	20113.5	29531.6	30782.6	29734	30211	29081.3	30643.3	21037.7	21039.8	20673.7	--	--	--	--	--	-	-	-	-
M715T351_POS	[(1r,2r,3ar,5r,6e,10r,11s,13r,13as)-1,2,3a,11,13-pentaacetyloxy-2,5,8,8-tetramethyl-12-methylidene-4,9-dioxo-3,5,10,11,13,13a-hexahydro-1h-cyclopenta[12]annulen-10-yl] 2-methylbutanoate	5.858	715.299	0.0745266	342.177	523.772	316.097	238.384	285.1	306.061	4935.77	6310.68	6967.36	6398.39	7243.74	6408.41	3678.39	2807.55	3156.31	2993.86	3426.25	2435.43	4297.42	5895.91	5751.47	2872.37	4633.01	5135.11	3476.26	3861.28	3875.47	--	--	--	--	--	-	-	-	-
M666T430_2_POS	[(1s,6s,7r,10r,15s,16r,18s,19r,20r)-6-(3-furyl)-8,9,18,19,20-pentahydroxy-3-(1-hydroxy-2-methylpropylidene)-7,12,15,17-tetramethyl-4-oxo-5,11,13,21-tetraoxaheptacyclo[10.8.1.114,17.01,10.02,7.010,15.014,19]docos-16-yl]acetic acid	7.175	666.261	0.002124	3798.83	5165.27	5201.37	4589.55	5316.71	5914.11	2637.98	4612.96	2704.34	4248.08	3907.39	3182.25	4254.9	3119.15	4490.79	6206.51	4721.58	4844.35	11899.2	11502	12454.2	12186.9	11841.8	11163.7	5182.83	5499.94	5197.66	--	--	--	--	--	-	-	-	-
M793T259_POS	[(2r,3r,4s,5r,6r)-6-[2-(3,4-dihydroxyphenyl)ethoxy]-2-(hydroxymethyl)-5-[(2s,3r,4r,5r,6s)-3,4,5-trihydroxy-6-methyloxan-2-yl]oxy-4-[(3r,4r,5r,6s)-3,4,5-trihydroxy-6-methyloxan-2-yl]oxyoxan-3-yl] (e)-3-(3,4-dihydroxyphenyl)prop-2-enoate	4.323	793.249	0.368235	574.246	852.485	974.035	848.618	924.159	753.493	818.145	833.993	740.86	928.071	1213.71	515.951	10301.9	7909.1	7481.71	8030.02	5759.87	6973.05	3832.41	4689.68	3039.37	3936.61	1962.29	3689.74	2309.82	2351.11	2561.17	--	--	--	--	--	-	-	-	-
M687T223_POS	[(2r,3r,4s,5s,6r)-3-acetyloxy-2-(acetyloxymethyl)-5-butanoyloxy-6-[(2s,3r)-2,3,4-trihydroxybutoxy]oxan-4-yl] 14-hydroxytetradecanoate	3.719	687.341	0.251068	1568.93	1567.07	1534.46	1572.89	1596.1	1618.36	2330.61	4643.83	789.393	4399.77	3100.68	2887.31	3651.14	3843.49	3750.2	3468.33	3488.54	3429.06	5230.26	5741.14	5540.98	5231.84	5637.1	5705.56	3778.93	3850.26	3778.04	--	--	--	--	--	-	-	-	-
M694T41_POS	[(2r,3r,4s,5s,6r)-3-acetyloxy-2-(acetyloxymethyl)-5-hexanoyloxy-6-[(2s,3r)-2,3,4-trihydroxybutoxy]oxan-4-yl] tetradecanoate	0.682	694.45	0.0703953	25942.3	6778.17	13764.1	26266.1	16922.2	23056.5	24857.3	25439.4	27116.6	26016.6	26834.2	25747.9	24124.3	30592.9	6731.94	28302.7	22766.6	9980.72	28253.4	28826.8	30191.4	20646.7	19073.7	21100.2	17247.4	13827.3	13892.9	--	--	--	--	--	-	-	-	-
M684T317_POS	[(2r,3s,4s,5r,6r)-6-[1,7-bis(4-hydroxyphenyl)-5-oxoheptan-3-yl]oxy-3,4,5-trihydroxyoxan-2-yl]methyl (e)-3-(3,4-dimethoxyphenyl)prop-2-enoate	5.281	684.304	0.000591789	552.284	563.15	571.602	387.96	630.95	592.389	797.563	633.495	467.254	540.59	437.291	880.996	1112.42	1035	980.857	846.706	1010.92	1264.42	2360.62	2027.2	2648.46	1568.44	3946.44	2034.93	1192.55	1278.39	1193.04	--	--	--	--	--	-	-	-	-
M640T212_POS	[(2r,3s,4s,5r,6r)-6-[1,7-bis(4-hydroxyphenyl)-5-oxoheptan-3-yl]oxy-3,4,5-trihydroxyoxan-2-yl]methyl (e)-3-(4-hydroxyphenyl)prop-2-enoate	3.529	640.288	0.00045258	1236.4	1348.18	1145.11	1083.75	1096.19	1187.08	3312.58	3990.33	2924.98	1487.7	1623.34	1794.81	8471.21	7358.09	6545.64	7570.86	7564.01	6385.97	47632.6	38564.8	43818.2	41179.5	42859.4	42723.8	13136.3	13017.4	13019.9	--	--	--	--	--	-	-	-	-
M972T230_POS	[(2r,3s,4s,5r,6s)-6-[(2s,3r,4s,5r,6r)-6-[[(1s,3r,4s,4ar,8ar)-4-[(3s)-3-[(2s,3r,4r,5r,6r)-3,4-dihydroxy-6-methyl-5-[(2s,3r,4r,5r,6s)-3,4,5-trihydroxy-6-methyloxan-2-yl]oxyoxan-2-yl]oxy-3-methylpent-4-enyl]-3,4,8,8a-tetramethyl-1,2,3,4a,5,6-hexahydronaphthalen-1-yl]oxy]-4,5-dihydroxy-2-methyloxan-3-yl]oxy-3,4,5-trihydroxyoxan-2-yl]methyl acetate	3.841	971.508	0.430745	671.684	438.331	472.589	632.946	644.507	469.513	2169.55	2446.53	1870.48	2589.18	1975.73	2435.86	1143.18	744.06	1062.45	843.878	980.112	858.927	952.605	858.036	525.52	668.546	1453.56	861.423	955.972	956.66	876.47	--	--	--	--	--	-	-	-	-
M606T257_POS	[(2r,3s,4s,5r,6s)-6-[3,5-dihydroxy-4-[3-(4-hydroxyphenyl)propanoyl]phenoxy]-3,4,5-trihydroxyoxan-2-yl]methyl 3,4,5-trihydroxybenzoate	4.277	606.181	0.000133688	2828.25	1145.56	2723.38	3671.99	1370.4	2894.41	1876.34	4744.67	3754.96	2809.54	3347.03	3421.75	4785.47	7441.71	8119.08	6010.57	6594.23	7117.32	10456.1	4687.81	3701.93	4921.65	2677.42	12714.1	6037.68	6032.34	5264.86	--	--	--	--	--	-	-	-	-
M623T439_POS	[(2s,3r,4r,5r,6s)-2-[2-(3,4-dihydroxyphenyl)-5,7-dihydroxy-4-oxochromen-3-yl]oxy-4,5-dihydroxy-6-methyloxan-3-yl] 3,4,5-trihydroxybenzoate	7.31	623.095	0.449844	5642.79	5498.19	3069.68	5816.97	3189.47	6293.6	1871.3	1319.98	1540.84	1958.51	1296.71	1370.55	1193.94	1372.99	1109.86	1704.86	1120.9	1611.63	990.985	933.836	1431.23	931.357	1086.77	1581.21	2428.41	2422.93	1889.96	--	--	--	--	--	-	-	-	-
M951T470_POS	[(2s,3r,4s,5r,6r)-6-[[(2r,3s,4s,5r,6r)-3,4-dihydroxy-6-[(2e,6e,10e)-3,7,11,15-tetramethylhexadeca-2,6,10,14-tetraenoxy]-5-[(2s,3r,4r,5s,6s)-3,4,5-triacetyloxy-6-methyloxan-2-yl]oxyoxan-2-yl]methoxy]-4,5-dihydroxy-2-methyloxan-3-yl] acetate	7.828	951.379	0.00761334	2056.1	2081.33	2478.73	2250.62	1808.94	2081.48	2708.77	2606.05	2780.13	2511.48	2778.6	2574.96	2119.75	2003.77	2280.05	2398.44	582.805	2068.19	5113.51	7108.27	6050.94	4650.96	4879.54	4376.85	2964.29	2806.83	2806.66	--	--	--	--	--	-	-	-	-
M447T307_POS	[(2s,3r,4s,5s,6r)-3,4,5-trihydroxy-6-(hydroxymethyl)oxan-2-yl] (3as,6z,10e,11ar)-10-methyl-3-methylidene-2-oxo-3a,4,5,8,9,11a-hexahydrocyclodeca[b]furan-6-carboxylate	5.116	447.162	0.0577097	6227.81	6264.4	6071.16	5690.85	5530.3	5845.49	8378.99	9235.33	9221.54	9462.8	8905.07	9650.38	1502.84	9496.51	9646.43	10052.3	10252.2	10566.8	3798.43	11195.6	3396.32	11172.2	3332.65	13892.4	4434.48	4982.71	6892.42	--	--	--	--	--	-	-	-	-
M546T404_POS	[(2s,3r,4s,5s,6r)-4,5-dihydroxy-6-(hydroxymethyl)-2-[2,4,6-trihydroxy-3-(4-hydroxybenzoyl)phenyl]oxan-3-yl] 4-hydroxybenzoate	6.729	546.163	0.000906973	2013.87	2598.4	2151.12	2936.27	2521.53	2643.18	1747.72	1966.5	3113.68	2022.79	1793.08	2677.8	2764.44	2409.87	2761.19	2509.95	3094.58	3133.86	6087.15	6660.77	6370.28	2216.7	4458.44	6326.41	2320.97	2508.21	2314.54	--	--	--	--	--	-	-	-	-
M509T459_POS	[(3r,3as,4r,6r,8s,9br)-6-acetyloxy-4-butanoyloxy-3,3a-dihydroxy-3,6,9-trimethyl-2-oxo-4,5,6a,7,8,9b-hexahydroazuleno[4,5-b]furan-8-yl] (e)-2-methylbut-2-enoate	7.654	508.93	0.0298483	1188.24	1619.43	822.521	2109.78	2233.3	3008.99	17819.1	16770.4	17185.6	13349.4	17646.4	17775.8	1814.65	1418.93	1382.55	1547.56	1213.41	1402.28	1700.4	5713.24	3831.69	5390.93	5368.93	5587.21	5947.1	7685.12	7617.31	--	--	--	--	--	-	-	-	-
M490T393_POS	[(4e)-7-acetyloxy-6-hydroxy-2-methyl-10-oxo-2,3,6,7,8,9-hexahydrooxecin-3-yl] (e)-but-2-enoate	6.548	490.174	0.208568	88599.1	81819.8	83197.6	83839.6	84990.6	83904.5	73149.2	73551.7	68502.7	67411.1	62083	67013.7	258683	259284	262602	253103	260443	256653	291322	295830	289189	290661	295415	299716	166550	164197	166536	--	--	--	--	--	-	-	-	-
M465T323_POS	[(4r,5s,6r,6as,7r,10ar,11br)-5-acetyloxy-6-hydroxy-10a-methoxy-4,7,11b-trimethyl-9-oxo-1,2,3,4a,5,6,6a,7,11,11a-decahydronaphtho[2,1-f][1]benzofuran-4-yl]methyl acetate	5.385	465.235	0.00469658	154483	141771	138856	145631	152561	153119	678796	673039	677486	661750	662651	646300	649377	633048	648631	651098	665298	668730	468013	462773	481301	492438	478816	469903	514986	506299	506254	--	--	--	--	--	-	-	-	-
M457T389_POS	[(4r,6ar,9s,9ar,9br)-9-methyl-3,6-dimethylidene-2,8-dioxo-3a,4,5,6a,7,9,9a,9b-octahydroazuleno[4,5-b]furan-4-yl] (e)-4-hydroxy-2-[[(e)-4-hydroxy-2-methylbut-2-enoyl]oxymethyl]but-2-enoate	6.488	457.165	0.0553781	64290.1	58986.4	58482.8	59855.8	58999.9	62627.1	41629.8	42114.5	38984.1	36914.7	35901.3	39152.1	55839.6	44254.3	47740.3	46080.4	48444.9	49052.3	42724.4	45218.8	43904.8	39217.9	40407.2	43162.1	43035.2	43031.5	41599.6	--	--	--	--	--	-	-	-	-
M410T159_POS	[(5r,6s,7s,8ar)-8a-ethenyl-5-hydroxy-6-(3-methoxy-3-oxoprop-1-en-2-yl)-4-methylidene-3-oxo-1,4a,5,6,7,8-hexahydroisochromen-7-yl] 2-(hydroxymethyl)prop-2-enoate	2.644	410.159	0.0806236	1530.32	1183.47	1564.23	916.606	1472.31	1608.48	3034.93	3444.07	2688.5	3112.51	1879.43	2641.86	15484.3	18395.6	18886	17672.8	18988.7	16234.4	45868.5	29756.8	17824.2	32784.8	37740.6	37050.5	11543.2	12144.7	12155.2	--	--	--	--	--	-	-	-	-
M422T308_POS	[(6e,10z)-10-(acetyloxymethyl)-6-formyl-3-methylidene-2-oxo-3a,4,5,8,9,11a-hexahydrocyclodeca[b]furan-4-yl] 2-methylbutanoate	5.126	422.209	0.0815976	3320.92	3676.58	3314.28	3497.53	3294.83	3626.26	8599.55	8293.92	8914.8	8501.45	8700.54	8553.22	8179.23	25801.4	10284.3	23510.6	26056.3	14604.7	40368.5	47012.5	47004.8	40446.2	50301.1	52173.4	18246.3	19481.8	19781.6	--	--	--	--	--	-	-	-	-
M380T236_2_POS	[(6e,10z)-6-formyl-10-(hydroxymethyl)-3-methylidene-2-oxo-3a,4,5,8,9,11a-hexahydrocyclodeca[b]furan-4-yl] 3-methylbutanoate	3.936	380.227	0.0494608	1483.18	1469.22	1429.66	1250.38	1539.28	1585.27	4710.79	4235.74	4493.95	4753.59	5641.72	4660.52	5166.37	4907.03	5373.99	5364.31	4452.18	4970.48	10656.7	10505.1	10598.5	10537.3	10712.6	10253.5	5873.86	6132.8	5860.27	--	--	--	--	--	-	-	-	-
M389T194_POS	[1-(3,5-dihydroxyphenyl)-12-hydroxytridecan-2-yl] acetate	3.227	389.228	0.624854	2121.41	1049.34	1093.23	2872.16	2335.58	1381.67	2936.07	1762.73	3306.81	1716.92	1915.14	1710.58	7480.48	7358.06	7541.33	7890.97	7389.14	6748.03	15031.3	16224.8	13832.8	15984.9	13967.6	15206.1	6106.46	6237.37	6106.9	--	--	--	--	--	-	-	-	-
M697T181_POS	[1-hexadecanoyloxy-3-phosphonooxypropan-2-yl]octadec-9-enoate	3.022	697.477	0.699224	389405	350012	354058	343196	375020	373001	525036	511325	519733	538556	495839	490743	209751	210788	209958	186773	194781	185387	211700	212206	207467	206536	202118	272261	258398	261498	258360	--	--	--	--	--	-	-	-	-
M728T190_POS	[17-(2,6-dihydroxy-6-methyl-3-oxoheptan-2-yl)-3-hydroxy-4,4,9,13,14-pentamethyl-2-[3,4,5-trihydroxy-6-(hydroxymethyl)oxan-2-yl]oxy-2,3,7,8,10,11,12,15,16,17-decahydro-1h-cyclopenta[a]phenanthren-16-yl] acetate	3.162	728.479	0.00102311	20799.7	17964.2	7801.62	16074.9	19365.1	19052.8	29971.9	45309.6	34253.5	42787.6	38480.6	26097	22798.3	13164.5	21772.5	24213	17192.4	23889.2	26831.5	26134.3	28387.8	29542.4	27720	28348.4	27427.8	27692.3	27429.2	--	--	--	--	--	-	-	-	-
M724T109_POS	[2-[4-hydroxy-2,5-bis(hydroxymethyl)-3-(2-methylpropanoyloxy)oxolan-2-yl]oxy-6-(hydroxymethyl)-4,5-bis(2-methylpropanoyloxy)oxan-3-yl] decanoate	1.814	724.436	0.0255285	568.672	182.379	131.587	347.238	312.077	332.38	561.001	408.939	599.96	561.001	1436.25	561.001	2268.03	3330.84	4291.64	4153.73	6936.25	8238.08	357.11	2489.46	946.464	3011.44	467.277	405.161	429.994	549.81	473.574	--	--	--	--	--	-	-	-	-
M503T327_POS	[3-(13-methyltetradecyl)-5-sulfooxyphenyl] hydrogen sulfate	5.445	503.19	0.00325529	47695.2	43069.6	45117.3	44482.6	45188.4	44646.7	132748	139297	134942	140268	131578	135607	133811	141329	131130	139493	134086	133606	141248	144729	144929	147746	146042	143682	113402	114919	113419	--	--	--	--	--	-	-	-	-
M409T482_2_POS	[3-hydroxy-3-methyl-1-(7-oxofuro[3,2-g]chromen-9-yl)oxybutan-2-yl] (z)-2-methylbut-2-enoate	8.035	409.115	0.0960338	12752	9967.43	7343.61	7590.74	9018.49	9931.33	9068.37	11311.7	11322.9	12719.4	8980.72	11462	47056.3	55960.4	57190.3	57133.6	56374	55183	35751.7	35013.3	44426.9	36977.9	32493.5	35495	32019.1	32603.7	32032.4	--	--	--	--	--	-	-	-	-
M898T488_2_POS	[3,4-dihydroxy-5-[2-methylidene-4-[(2r,3r,4s,5s,6r)-3,4,5-trihydroxy-6-[[2-methylidene-4-[(2r,3r,4s,5s,6r)-3,4,5-trihydroxy-6-[(4-hydroxy-2-methylidenebutanoyl)oxymethyl]oxan-2-yl]oxybutanoyl]oxymethyl]oxan-2-yl]oxybutanoyl]oxyoxan-2-yl]methyl 4-hydroxy-2-methylidenebutanoate	8.137	898.334	0.476076	2040.42	2082.93	848.117	1714.63	1777.02	1783.18	2411.51	3340.22	3029.13	2417.07	1891.69	2416.68	3945.51	3272.83	3652.93	3175.46	2809.95	3152.43	4018.37	4272.53	4137.26	3831.12	4137.91	4143.14	2608.41	2721.65	2725.53	--	--	--	--	--	-	-	-	-
M441T448_POS	[3,4,5-trihydroxy-6-(hydroxymethyl)oxan-2-yl] 2,4-dihydroxy-6-[(e)-2-phenylethenyl]benzoate	7.472	441.098	0.139834	3665.25	3827.04	1181.11	3896.35	3934.8	3244.31	6890.12	6228.45	4318.76	6656.68	6654.03	4880.69	4855.39	5168.99	5524.82	5155.59	3904.24	5641.57	11939.9	10713.4	15243.3	15415.5	13911.2	10453.9	4558.03	4443.53	4997.53	--	--	--	--	--	-	-	-	-
M378T401_POS	[3,4,5-trihydroxy-6-(hydroxymethyl)oxan-2-yl] 3-hydroxy-4,5-dimethoxybenzoate	6.676	378.114	0.104887	3262.24	2421.11	2519.18	2285.92	2517.23	2573.47	3377.17	2865.61	3724.71	3622.17	3799.03	3165.43	25874.5	26386.4	27850.3	30426.2	28539.9	26268	120969	118103	121650	126133	119775	111865	48058.5	47319.4	47307.7	--	--	--	--	--	-	-	-	-
M598T301_POS	[3,4,5-trihydroxy-6-[4-hydroxy-2-[(1,2,3,6-tetrahydroxycyclohexanecarbonyl)oxymethyl]phenoxy]oxan-2-yl]methyl benzoate	5.011	598.228	0.0847561	2474.84	2495.2	1962.79	1752.37	2550.21	1664.3	2233.17	3891.62	3075.66	4392.01	3780.54	3227.71	6600.58	5744.92	6724.8	7095.05	4220.39	6141.01	8917.9	6474.2	4666.65	8915.85	6387.32	8822.12	6022.44	6301.7	6020.93	--	--	--	--	--	-	-	-	-
M728T402_POS	[4-[(2s,3r,4s,5s,6r)-3,4,5-trihydroxy-6-(hydroxymethyl)oxan-2-yl]oxyphenyl]methyl 2-[(e)-3-(4-hydroxyphenyl)prop-2-enoyl]oxy-3-methyl-3-[(2s,3r,4s,5s,6r)-3,4,5-trihydroxy-6-(hydroxymethyl)oxan-2-yl]oxybutanoate	6.693	728.257	0.00404955	1285.32	1104.67	1233.34	1099.58	1271.35	1079.2	812.234	770.965	1026.16	601.019	989.656	942.658	3457.19	4172.32	2967.05	3596.08	2272.43	3896.91	4299.3	5023.65	4575.95	5310.55	5098.32	5300.06	2725.31	3622.59	3651	--	--	--	--	--	-	-	-	-
M757T255_1_POS	[4-[4,5-dihydroxy-6-methyl-3-(3,4,5-trihydroxyoxan-2-yl)oxyoxan-2-yl]oxy-6-[2-(3,4-dihydroxyphenyl)ethoxy]-5-hydroxy-2-(hydroxymethyl)oxan-3-yl] (e)-3-(3,4-dihydroxyphenyl)prop-2-enoate	4.248	757.245	0.0132862	1070.86	485.529	1456.71	1320.29	940.919	659.432	321.924	1834.9	1249.59	514.47	1400.99	2059.85	1511.85	4900.3	3054.33	2037.76	2121.2	4680.34	6451.97	6254.64	6425.96	5272.36	6161.54	8597.59	4288.86	4281.73	4781.28	--	--	--	--	--	-	-	-	-
M430T420_POS	[4,8-dihydroxy-3-(3-methoxy-3-oxoprop-1-en-2-yl)-8a-methyl-5-oxo-1,2,3,4,4a,6,7,8-octahydronaphthalen-2-yl] 3,4-dihydroxy-2-methylidenebutanoate	7.007	430.225	0.3291	6390.95	1432.94	6735.18	6525.1	6781.47	6215.95	7830.04	7848.34	7383.62	8446.84	2471.03	5049.52	6976.34	10681	3382.6	11188	11643	1527.25	31252.6	11473.9	28203.5	31470.3	29143.3	27567.9	12468.7	12455.3	10288.2	--	--	--	--	--	-	-	-	-
M547T381_POS	[4a,7-dihydroxy-7-methyl-1-[3,4,5-trihydroxy-6-(hydroxymethyl)oxan-2-yl]oxy-1,5,6,7a-tetrahydrocyclopenta[c]pyran-5-yl] (e)-3-(4-methoxyphenyl)prop-2-enoate	6.346	547.197	0.0423764	1107.49	1340.62	1184.65	1078.17	1190.41	1031.08	4051.76	3777.32	2347.13	3035.76	3655.31	3291.9	2101	1723.01	1533.19	2156.83	2496.79	2076.94	6622.84	6120.32	6578.67	7062.94	10503.6	6612.3	3465.86	3461.64	3838.41	--	--	--	--	--	-	-	-	-
M470T384_POS	[5-ethenyl-3-hydroxy-4-(3-hydroxyprop-1-en-2-yl)-2-(3-methoxy-3-oxoprop-1-en-2-yl)-5-methylcyclohexyl] 4-acetyloxy-3-hydroxy-2-methylidenebutanoate	6.396	470.221	0.0257259	3324.3	3716.92	3089.49	3504.4	3974.78	3926.14	1275.36	1281.85	1312.11	1016.95	1083.39	348.663	9905.99	9945.97	6951.2	5148.62	8795.18	9231.28	13608.9	13122.8	13694.5	10242.5	4529.42	12634.2	8191.93	7984.14	8009.03	--	--	--	--	--	-	-	-	-
M444T317_POS	[5-formyl-4,8-dihydroxy-3-(3-methoxy-3-oxoprop-1-en-2-yl)-8a-methyl-2,3,4,4a,5,6,7,8-octahydro-1h-naphthalen-2-yl] 3,4-dihydroxy-2-methylidenebutanoate	5.291	444.202	0.0348318	3825.61	3674.3	4566.66	4742.54	2862.98	5298.89	6065.54	5133.84	5376.58	4066.93	6179.1	6450.43	6268.7	7907.82	4946.25	7153.42	8301.48	8413.76	10068.4	7047.27	11399.6	10354.9	11189.8	18980.8	6789.18	6792.62	5850.35	--	--	--	--	--	-	-	-	-
M316T209_POS	[5-hydroxy-3-(hydroxymethyl)-2-oxo-6-propan-2-ylcyclohex-3-en-1-yl] 3-methylpentanoate	3.475	316.221	0.0104598	1419.85	3879.97	1958.04	1326.08	1122.81	406.721	9355.47	8363.1	8349.38	9841.63	8698.88	6798.49	109876	95537.3	96056.2	94510	91746.4	94042.6	28707.3	20707.8	29003.1	25397.6	22167.8	25243.9	36050.8	36059.6	35592.6	--	--	--	--	--	-	-	-	-
M689T383_POS	[6-acetyloxy-4-butanoyloxy-3,3a-dihydroxy-3,6,9-trimethyl-8-[(e)-2-methylbut-2-enoyl]oxy-2-oxo-4,5,6a,7,8,9b-hexahydroazuleno[4,5-b]furan-7-yl] octanoate	6.382	689.318	0.00170758	2113.34	2935.04	2881.83	3431.1	3248.75	3627.39	2430.01	4387.67	4166.33	1601.18	3398.68	3628.7	1434.63	1115.58	1442.05	595.665	1331.61	533.657	2117.35	2164.49	1306.22	2572.57	2427.46	2591.13	3226.3	3155.94	3226.42	--	--	--	--	--	-	-	-	-
M447T424_POS	[6,10a-dihydroxy-4-(hydroxymethyl)-4,7,11b-trimethyl-9-oxo-1,2,3,4a,5,6,6a,7,11,11a-decahydronaphtho[2,1-f][1]benzofuran-5-yl] acetate	7.07	447.172	0.16018	5404.9	8607.81	7185.59	3957.69	4025.56	6774.38	6486.73	10492.7	3728.38	9862.95	10048	8239.07	6957.04	13763.1	10515.3	9037.36	9657.75	9776.72	32188.3	33007.2	12069.3	30651.1	23088.4	14695.4	9498.91	12796.9	9141.14	--	--	--	--	--	-	-	-	-
M431T266_POS	[8-[2-(3-methylbutanoyloxy)propan-2-yl]-2-oxo-8,9-dihydrofuro[2,3-h]chromen-9-yl] 3-methylbutanoate	4.434	431.202	0.143915	13651.7	16489.9	14490	11699.2	14604.6	14429	10002.1	11640	9198.06	10817.4	10420.6	9295.71	7945.08	6255.79	7658.54	9303.54	6158.87	9413.86	30517.3	29208.4	33630.2	33007.1	32571.8	34899.9	18140.7	18134.9	19287.3	--	--	--	--	--	-	-	-	-
M631T165_POS	[8]-shogaol	2.752	631.392	0.0892785	2827.68	2936.88	3155.94	3166.67	3208.42	2942.55	1219.11	1591.6	1260	1550.65	2015.23	1714.42	6915.2	5737.99	1903.69	3118.08	6889.98	7353.53	7957.91	7793.55	8517.77	8068.21	7828.84	8909.17	5106.13	5189.06	5107.61	Benzenoids	Phenols	Methoxyphenols	36700-45-5	HMDB0031463	-	-	-	-
M565T252_POS	[ala9-ala10]-moroidin	4.205	565.281	0.171874	1599.31	2003.07	1839.72	2200.34	1963.71	2096.43	1848.2	4030.77	1965.09	2450.35	1969.72	3198.93	2856.93	1943.67	4424.5	5938.74	5838.8	4766.55	12768.6	4194.81	11362.8	6099.39	11280.6	2945.86	4965.79	4955.68	4465.95	--	--	--	--	--	-	-	-	-
M199T237_POS	1- piperidinecarboxylic acid, 4-[bis(1,3-benzodioxol-5-yl)hydroxymethyl]-, 2,2,2-trifluoro-1-(trifluoromethyl)ethyl ester	3.946	199.095	0.200174	8926.12	4013.28	8183.22	9023.83	5516.11	4139.72	13103.8	12941.3	14624.6	15933.6	14979.4	14569.7	18012.3	8470.96	7753.8	9073.58	5027.49	15326.3	24178.7	18652.8	23453.8	21435.3	20983.8	19811	6281.88	6930.88	5719.06	--	--	--	--	--	-	-	-	-
M283T205_POS	1-(1-hydroxybutyl)-1,3,4,5,6,7-hexahydro-2-benzofuran-4,5,6,7-tetrol	3.424	283.101	0.088086	14950	15452.7	14793	14914.2	14806.5	15141.5	120428	121596	120345	122975	124330	119578	14785.6	14573.5	15338	15364.6	14239.5	15753.4	24827.5	24792.5	26073.1	26148.8	27606.8	29259.2	24302.3	24298.6	23923.6	--	--	--	--	--	-	-	-	-
M691T440_POS	1-(1,2-dihexanoylphosphatidyl)inositol-3,4-bisphosphate	7.338	691.175	0.15423	1420.11	2606.74	1938.48	1862.38	2041.94	2132.55	2894.15	1305.7	2840.45	1554.83	2742.03	2116.13	2668	2181.78	2956.04	2368.39	2240.25	2462.92	6922.04	7081.89	7058.01	5885.07	6787.97	6522.88	4109.19	4106.96	4015.07	--	--	--	--	--	-	-	-	-
M689T495_POS	1-(1,2-dioctanoylphosphatidyl)inositol-5-phosphate	8.249	689.244	0.918863	5038.48	1406.66	5342.01	960.177	5120.68	5575.05	5175.98	5041.61	5273.65	5331.92	5384.56	5617.93	8390.78	1870.2	8593.35	9525.94	8999.85	4385.77	7452.71	3856.3	7599.5	8006.08	8529.97	8271.6	4769.21	4262.49	4273.82	--	--	--	--	--	-	-	-	-
M502T189_POS	1-(1z-hexadecenyl)-sn-glycero-3-phosphocholine	3.156	502.326	0.974928	19717.8	20159.5	20670.8	17400.6	16173.7	22622.4	156676	144782	144775	143885	152684	150773	94403.2	94654.4	104221	93339.1	99843.3	98936.7	106237	75271.1	120264	117888	114825	117624	109541	108432	108420	--	--	--	--	--	-	-	-	-
M799T153_POS	1-(1z-octadecenyl)-2-(4z,7z,10z,13z,16z,19z-docosahexaenoyl)-sn-glycero-3-phosphoethanolamine	2.542	798.561	2.85e-05	2.57618e+06	2.51785e+06	2.42061e+06	2.38009e+06	2.46493e+06	2.51561e+06	109389	102413	117183	103563	103573	100988	509158	673305	482508	479802	682428	495941	748472	757327	776040	777687	776237	761583	753614	753638	744312	Lipids and lipid-like molecules	Glycerophospholipids	Glycerophosphoethanolamines	206059-98-5	HMDB0011394	-	-	-	-
M795T153_POS	1-(1z-octadecenyl)-2-(5z,8z,11z,14z-eicosatetraenoyl)-sn-glycero-3-phosphocholine	2.55	794.603	0.853319	16348.5	13428	13145.8	15612.5	16439.4	14354.5	5110.48	3846.8	4158.41	2865.27	6545.83	5858.26	20729.4	21344.3	19696.4	21363	20401.3	22390.5	12669.3	11893.5	7407.99	5759.32	12134.4	11597.7	14197.7	14679.2	14679.7	--	--	--	--	--	-	-	-	-
M508T156_POS	1-(1z-octadecenyl)-sn-glycero-3-phosphocholine	2.592	508.37	0.0615953	314.128	272.414	93.881	348.591	511.868	70.274	1089.09	569.554	2207.88	1781.94	1525.62	1945.95	86865.7	87731.4	84426.5	82773.1	88778.1	90681	29949	32194.1	31645.9	32894.5	32265.7	33293.1	34388.5	35112.3	34385.6	Lipids and lipid-like molecules	Glycerophospholipids	Glycerophosphocholines	-	HMDB0013122	C04230	ko00564//Glycerophospholipid metabolism	Lipid metabolism	Metabolism
M297T52_POS	1-(2-methoxyethoxy)-2-methyl-2-propanol	0.869	297.24	0.630568	22651.8	25079.1	22137.3	20222.1	20463.7	21239	12191	13308.3	19642.6	15777.2	18014.1	10627.2	121980	111935	116869	118000	113066	121563	55493.4	99799.7	58641.9	106120	61853.8	65127	79027.4	72117.3	72038.8	--	--	--	--	--	-	-	-	-
M267T405_POS	1-(3-carboxypropyl)-3,7-dimethylxanthine	6.748	267.104	0.394522	6183.33	6266.24	1489.24	6425.72	5985.4	5013.3	7971.49	2889.11	7716.19	9258.46	6419.2	5894.77	17856.1	11241.6	9383.71	17482.7	13097.7	12433	6238.83	60807	64711.4	64154.1	3933.31	65495.4	18251.5	18138	14341.4	Organoheterocyclic compounds	Imidazopyrimidines	Purines and purine derivatives	-	HMDB0243498	-	-	-	-
M209T178_POS	1-(3-fluorobenzyl)-4-piperidinamine	2.969	209.163	0.481909	193.82	60.7371	257.728	3196.25	3196.25	3196.25	191.111	339.365	310.134	225.402	342.449	231.339	1264.33	2771.71	1702.35	1093.61	1022.1	2248.2	30073.1	30163.2	54141.7	31470.9	29372.4	31182.8	12036.9	12047	12224.8	--	--	--	--	--	-	-	-	-
M332T462_POS	1-(3,4-dihydroxyphenyl)-7-(4-hydroxyphenyl)heptan-3-one	7.703	332.191	0.263122	3557.9	19607.4	1897.99	1489.67	4055.6	31004.6	3714.21	4075.31	2650.73	27711.3	30899.6	4701.17	26931	23760	25309.4	24570.9	29231.2	32349	16369.6	11091.8	16839.9	26761.7	23741.5	16188.7	14204.4	14202.2	13847	--	--	--	--	--	-	-	-	-
M217T299_POS	1-(4-piperidinyl)-1,3-dihydro-2h-indol-2-one	4.978	217.116	0.262316	8027.13	7685.1	5570.97	6894.85	8942.08	7471.43	15814.6	22839.4	12345.7	12234.1	12916.9	18228.3	35883.7	72413.4	36171.3	38702.3	36924.7	36225.9	24835	24127.1	23521.3	27305	31943.4	28564	37697.3	38417.2	37693.1	--	--	--	--	--	-	-	-	-
M376T440_POS	1-(5-fluoropentyl)-n-(naphthalen-1-yl)-1h-pyrrolo[3,2-c]pyridine-3-carboxamide	7.334	376.167	0.572734	4473.31	4439.84	4487.77	4328.36	3990.79	4131.4	7031.94	6010.16	6535.15	2713.68	3035.92	3327.74	8937.7	9059.05	8587.91	9292.19	8563.54	9197.34	28011	25730.4	26803.6	26628.3	25859.6	26074.1	12690.6	13007.2	12691	--	--	--	--	--	-	-	-	-
M236T325_1_POS	1-(benzo[d][1,3]dioxol-4-yl)-2-(methylamino)pentan-1-one	5.415	236.149	0.79971	2.30645e+07	2.16615e+07	2.11394e+07	2.13493e+07	2.14569e+07	2.19083e+07	2.94999e+07	2.96829e+07	2.86801e+07	2.84845e+07	2.94585e+07	2.84981e+07	2.06645e+07	2.05395e+07	2.02779e+07	2.07351e+07	2.0394e+07	2.06881e+07	1.8044e+07	1.7428e+07	1.79891e+07	1.81043e+07	1.77532e+07	1.8233e+07	2.28376e+07	2.29474e+07	2.28376e+07	--	--	--	--	--	-	-	-	-
M169T217_POS	1-(cyclopropylcarbonyl)-3-piperidinamine	3.624	169.132	0.937951	1239.1	2449.4	2388.72	2490.63	782.228	2780.55	474.916	1114.43	9236.08	9790.42	556.15	418.243	1123.5	999.261	4343.38	4102.19	3975.27	3635.59	28309.4	32559.2	35520.2	32395.5	32483.2	34709.7	20379.7	20151.8	20153.5	--	--	--	--	--	-	-	-	-
M551T263_2_POS	1-[2-[3-[(2r,3r,4s,5s,6r)-6-[[(2r,3r,4r)-3,4-dihydroxy-4-(hydroxymethyl)oxolan-2-yl]oxymethyl]-3,4,5-trihydroxyoxan-2-yl]oxyprop-1-en-2-yl]-2,3-dihydro-1-benzofuran-5-yl]ethanone	4.389	551.156	0.0354578	4388.79	3414.91	1759.98	3632.48	4029.75	3654	6202.2	5542.19	11337.7	8320.43	5470.91	6030.54	8362.8	7549.39	7895.82	7606.04	8266.79	5651.02	9571.57	9770.09	10069.5	10001.1	1307.77	9799	4055.26	3415.26	4953.3	--	--	--	--	--	-	-	-	-
M566T230_POS	1-[2,4,6-trihydroxy-3-[7-hydroxy-2-(4-hydroxyphenyl)-3,4-dihydro-2h-chromen-4-yl]phenyl]dodecan-1-one	3.826	566.306	0.0447908	1475.28	1472.99	1540.21	1349.73	1482.98	1504.07	3948.98	1743.08	2574.02	3709.82	3614.76	2411.01	4445.48	4125	4845.31	4381.1	4146.75	3979.26	6506.04	6539.77	6538.14	5896.85	6465.54	6152.18	4499.72	4499.73	4484.84	--	--	--	--	--	-	-	-	-
M301T363_POS	1-[4,5-bis(hydroxymethyl)-3-methoxy-2-methylphenoxy]-3-methylbutane-2,3-diol	6.057	301.148	0.0309127	92872	84367.7	65237.5	83373.2	78325	89578.3	165761	179440	162954	163456	173334	169285	205813	175228	177281	605.534	159234	153724	10493.6	18100.3	78197.4	16553.9	77383.2	15807.2	113935	113931	116087	--	--	--	--	--	-	-	-	-
M229T429_POS	1-[5-(trifluoromethyl)-2-pyridinyl]-4-piperidinamine	7.143	229.116	0.212724	1.19324e+06	1.20011e+06	1.19141e+06	1.25234e+06	1.26113e+06	1.30503e+06	575123	588715	535803	588355	561566	562255	43415.6	31063.2	21734.5	42558	39774.3	40850.1	168269	167122	99020.3	172986	150177	166501	42349.5	42309.1	40101.3	--	--	--	--	--	-	-	-	-
M552T40_POS	1-arachidoyl-2-hydroxy-sn-glycero-3-phosphocholine	0.664	552.382	0.113227	20422.9	28343.9	24781.3	21175.3	22204.1	24244.2	11485.2	8444.3	12045.6	13949.5	10841.8	12478.8	23126.1	21737.3	22692.8	20218.7	19960	19264.7	25408.9	29075.7	30103	25580.7	19721	19368.6	20875.4	21443.9	20851.4	--	--	--	--	--	-	-	-	-
M602T57_POS	1-behenoyl-2-hydroxy-sn-glycero-3-phosphocholine	0.944	602.412	0.0356562	19490.4	19542.7	15027.4	13082	20128.3	21038.4	10540.5	13867.4	4626.23	14148.8	13761.4	8189.98	27561.9	17208.4	3787.25	24205.4	25055.4	24597.8	49001.9	17433.5	58284.8	19314.4	54624.5	51223.1	23672	21349.9	23676.8	--	--	--	--	--	-	-	-	-
M407T155_POS	1-benzyl-3-methylpiperidin-4-one	2.577	407.287	0.204558	1276.45	966.714	1531.48	1125.13	1096.12	1536.8	2037.52	3191.66	3708.08	2360.78	3239.98	2809.6	35630.5	34766.9	33617.7	34614.1	33834.2	32139.9	15410.2	20866.6	12898	18312.4	19188	11008.2	18064.4	18025.8	18534.8	--	--	--	--	--	-	-	-	-
M450T415_POS	1-decanoyl-2-hydroxy-sn-glycero-3-phosphocholine	6.912	450.179	0.195572	10129.4	8441.35	9740.99	8734.38	7987.69	9445.67	9694.96	7294.19	5857.41	9207.96	10877.9	7793.7	10238.4	8093.98	7876.1	7642.02	7733.6	7162.53	34780.3	27634.2	36820.3	34815.4	31791.4	35311.7	12323.2	9851.17	12306.5	--	--	--	--	--	-	-	-	-
M146T317_POS	1-deoxynojirimycin	5.277	146.08	0.508525	7140.55	7673.2	7782.81	7125.19	7594.03	6127.59	16414.9	16057.6	16877.1	17844.4	16093.7	16692.7	9957.74	8691.71	9948.28	10009	10953.4	9812.92	22414	17151.4	22672.1	20624.8	19485.1	20273.1	13866.8	14330.7	14325.5	Organoheterocyclic compounds	Piperidines	-	19130-96-2	HMDB0035359	-	-	-	-
M879T35_POS	1-docosahexaenoyl-2-stearoyl-sn-glycero-3-phosphocholine	0.587	878.585	0.0970599	8644.19	9591.66	8168.5	9749.81	10649.1	10471.3	11836.9	13496.4	12787.1	11784.2	12283.5	12980.4	16621.1	16009	15226.1	15402.7	13405.2	14866.4	56926.6	54957.8	56904.5	65594.2	63554.3	46613.4	32553	30842.6	32758.4	Lipids and lipid-like molecules	Glycerophospholipids	Glycerophosphocholines	-	HMDB0008727	-	-	-	-
M242T552_2_POS	1-heptanone, 1-phenyl-2-(1-pyrrolidinyl)-	9.197	242.185	0.25733	1429.32	1262.8	1104.78	1657.2	1705.64	1984.06	2846.74	2304.72	2710.47	2863.28	2031.09	3205.97	1973.18	2385.71	2042.29	1760.5	1311.25	1975.8	11816.1	10900.9	15731.2	10594.6	14873.5	11925.4	1933.79	1605.99	1462.19	--	--	--	--	--	-	-	-	-
M759T146_POS	1-hexadecanoyl-2-octadecadienoyl-sn-glycero-3-phosphocholine	2.437	758.568	0.993165	4.96586e+06	5.39363e+06	4.97842e+06	5.38056e+06	5.02787e+06	4.90558e+06	3.96059e+06	5.31745e+06	4.77974e+06	5.41243e+06	4.02603e+06	3.42675e+06	8.3149e+06	1.73732e+07	8.46536e+06	1.11678e+07	1.71717e+07	1.11517e+07	1.05725e+07	5.30382e+06	5.63203e+06	1.16362e+07	1.19057e+07	1.19585e+07	7.9705e+06	9.05236e+06	8.95052e+06	--	--	--	--	--	-	-	-	-
M769T32_POS	1-hexadecyl-2-(5z,8z,11z,14z-eicosatetraenoyl)-sn-glycero-3-phosphocholine	0.537	768.574	0.0518126	36312.6	57102	33394.1	33035.1	36699.8	49443.6	21772.4	29489.2	29967.7	28848.6	27966.6	29888.3	37156.1	15812.7	34265.7	37904.2	30813.3	33372.9	40385.7	46330.6	45710.1	43666.2	43481.1	43214.6	56540.4	53982.1	53976.6	Lipids and lipid-like molecules	Glycerophospholipids	Glycerophosphocholines	-	HMDB0304650	-	-	-	-
M793T154_2_POS	1-hexadecyl-2-(8z,11z,14z-eicosatrienoyl)-sn-glycero-3-phosphocholine	2.568	792.591	0.271846	39715.2	38872.4	33156.8	40723.4	38448.3	37260.6	8272.67	7757.75	6564.49	6969.62	5935.45	8125.71	31874.9	33575.7	30281.6	28706.3	24264.9	32232.6	24075.1	22697.2	19869.8	13561.1	20687.9	23398.3	25168.9	25588.5	25170.4	--	--	--	--	--	-	-	-	-
M652T35_POS	1-hexadecyl-2-azelaoyl-sn-glycero-3-phosphocholine	0.582	652.461	0.119385	102897	2261.03	88183.3	97099.9	100198	97445.1	1707.2	6650.43	7229.8	75462.3	63587.4	6252.21	290899	283922	242811	212102	336351	6246.66	661997	9178.02	406669	431390	236404	429605	330771	339369	334879	--	--	--	--	--	-	-	-	-
M482T121_POS	1-hexadecyl-sn-glycero-3-phosphocholine	2.012	482.342	0.073373	5309.17	4226.09	6019.79	5239.64	5887.4	4721.99	18736.8	24417.7	17018.8	12778.3	17918.7	20558.6	25598	26328.4	24531.7	22204.6	26996.4	24660.1	16491.7	15453.6	13789.3	14691.1	12331.2	2157.67	13244.6	13231.1	12293.7	Lipids and lipid-like molecules	Glycerophospholipids	Glycerophosphocholines	17364-16-8	HMDB0010382	C04230	ko00564//Glycerophospholipid metabolism	Lipid metabolism	Metabolism
M395T204_2_POS	1-hydroxy vitamin d2	3.402	395.325	0.0171457	3183.47	3020.68	2317	2208.14	3310.12	2340.03	13374.7	15929.1	15971.5	15906.5	14210.4	15828.4	1.0266e+06	1.01477e+06	1.04948e+06	1.03327e+06	1.01855e+06	1.02159e+06	315083	321393	338526	311934	319143	324227	349132	349112	338854	--	--	--	--	--	-	-	-	-
M225T240_POS	1-hydroxyanthraquinone	3.998	225.05	0.065149	3484.51	2562.01	35442.7	42102.6	51248.1	48382	7317.94	10416.8	17983.2	13596.8	69365.3	8849.83	59302.9	3496.86	50929.4	49793.9	55568.6	58281.9	137149	136798	140914	141265	136070	137580	52352.1	52162.3	26161.7	Benzenoids	Anthracenes	Anthraquinones	-	HMDB0243898	-	-	-	-
M608T180_POS	1-lignoceroyl-2-hydroxy-sn-glycero-3-phosphocholine	2.995	608.461	0.920779	23301.1	24552.1	21381.1	24339.1	26472.5	23107.4	29591.6	31357.6	30977.9	28215.4	31182.8	29739.3	38860.3	43298.1	38913.4	38184.4	43014.1	40575.9	45686.1	53376.7	49568.7	46011.2	46462.4	55504.2	32746.9	33010	33012.6	--	--	--	--	--	-	-	-	-
M223T210_POS	1-methyl-3-isobutylxanthine	3.494	223.143	0.417548	2333.29	2184.01	448.486	2282.64	2429.61	2192.24	4549.56	4493.06	3943.03	4772.46	4581.83	795.156	6842.61	7037.01	6826.37	6742.38	7543.7	7119.26	30919.4	30283.7	34440.5	37290.9	36471.5	31216	12756.4	12757.3	12355.5	Organoheterocyclic compounds	Imidazopyrimidines	Purines and purine derivatives	-	HMDB0245912	-	-	-	-
M170T362_POS	1-methyl-l-histidine	6.035	170.091	0.764635	64341.9	60888.8	58458.2	55971.7	107426	58630.7	49788.6	49378.4	44104.7	46204.2	45443.2	46811.3	123254	145253	153766	206702	120913	139323	56376.2	53658.3	53798.8	56759.5	53356.6	53367.1	73478	70366.1	69869.2	Organic acids and derivatives	Carboxylic acids and derivatives	Amino acids, peptides, and analogues	332-80-9	HMDB0000001	C01152	ko01100//Metabolic pathways;ko00340//Histidine metabolism	Amino acid metabolism;Global and overview maps	Metabolism
M282T296_POS	1-methyladenosine	4.936	282.118	0.995632	32538.3	31951.7	32040.6	32742.1	33332.8	33785.8	29203.5	29715	30099.3	29974.8	47784.4	30364.2	285294	282768	278047	322927	317161	278064	311918	325758	322179	323477	324084	323786	177511	173661	173643	Nucleosides, nucleotides, and analogues	Purine nucleosides	-	-	HMDB0243935	-	-	-	-
M170T511_POS	1-Methylhistidine	8.522	170.091	0.9457	41916.2	60892.3	74629.3	66290	73465.5	66898.6	48346.8	29900.3	59084.1	15424.7	65330.4	96269	73676.8	70502.8	76661.3	75136	76487.3	74993.8	37744.3	39428.2	41637.6	39453.9	38503.3	38170.1	72711.1	72766.9	80000.9	Organic acids and derivatives	Carboxylic acids and derivatives	Amino acids, peptides, and analogues	332-80-9	HMDB0000001	C01152	ko01100//Metabolic pathways;ko00340//Histidine metabolism	Amino acid metabolism;Global and overview maps	Metabolism
M337T33_POS	1-monolinoleoyl-rac-glycerol	0.555	337.272	0.982636	254612	269695	238514	246799	256277	255826	250209	252356	258906	149500	246784	237764	313315	337062	347520	324461	330387	313555	279158	298121	299875	284263	299339	302729	301078	297495	297433	Lipids and lipid-like molecules	Fatty Acyls	Lineolic acids and derivatives	-	HMDB0242115	-	-	-	-
M371T298_1_POS	1-naphthaleneacetamide	4.974	371.165	0.724096	3890.46	3142.07	3991.9	2901.87	4150.23	4054.53	46124.5	45851.9	44565.6	43151	44887.7	44138.3	18782.5	17868.2	17312.5	15614.1	17542.5	19441.1	16605.6	14466.2	17321.2	12865.4	12921.5	13777.3	19697.3	19120.8	19698.8	Benzenoids	Naphthalenes	-	86-86-2	HMDB0032710	-	-	-	-
M282T241_POS	1-naphthalenesulfonic acid, 8-(phenylamino)-	4.009	282.047	0.0361994	15543.1	13445.2	11127.3	12827	10343.9	15428.3	4378.65	5722.49	4570.02	4000.44	4619.04	3434.43	18704.9	32915.8	16074.7	19091.2	30789.2	29972.7	3678.97	6657.97	6501.15	5049.76	7291.75	4041.1	12936.2	11144.3	12967.3	--	--	--	--	--	-	-	-	-
M540T123_POS	1-o-hexadecyl-2-deoxy-2-thio-s-acetyl-sn-glyceryl-3-phosphorylcholine	2.053	540.324	0.0921056	1161.62	1279.13	1220.56	903.504	539.468	1121.84	451.168	1768.72	1805.48	1298.74	1584.3	1687.28	3686.97	5335.94	4137.59	6043.58	6077.9	5410.36	19841.8	22818.4	21728	5777.36	18131.7	16100.9	7260.77	7250.49	7875.74	--	--	--	--	--	-	-	-	-
M550T185_POS	1-o-hexadecyl-2-o-(2e-butenoyl)-sn-glyceryl-3-phosphocholine	3.084	550.382	0.991658	7803.77	7587.38	6474.92	7940.81	7880.74	8744.31	11792.5	11717.1	16670.6	16202.2	15678.4	15172	36451.3	33933	35037.5	32694.8	35294.2	36871.3	35297.3	35861.9	34499.1	36115.5	34604.4	37146.9	21659.6	21658.4	20863.1	--	--	--	--	--	-	-	-	-
M767T153_POS	1-o-hexadecyl-2-o-(5z,8z,11z,14z,17z-eicosapentaenoyl)-sn-glyceryl-3-phosphorylcholine	2.542	766.57	0.44606	163522	165104	150138	235873	153488	166560	501591	366638	500435	364941	481609	366986	383629	366986	361399	374798	366633	374053	451461	458331	488315	472324	470402	466320	349753	351357	348671	--	--	--	--	--	-	-	-	-
M539T274_POS	1-o-hexadecyl-2-o-(n-methylcarbamoyl)-sn-glyceryl-3-phosphorylcholine	4.571	539.365	0.812966	2155.28	2155.28	2155.28	2155.28	2155.28	2155.28	1896.31	2427.84	2002.99	2000.04	3380.96	104.334	10093.7	9119.27	9300.47	10230.3	9425.94	9010.21	1513.27	1273.92	1032.66	1390.23	1373.2	1256.24	3113.61	3245.5	3247.9	--	--	--	--	--	-	-	-	-
M618T50_2_POS	1-o-hexadecyl-2-o-acetyl-sn-glyceryl-3-phosphoryl(n,n,n-trimethyl)hexanolamine	0.833	618.394	0.0833582	29032.9	29120.6	28696	30144.3	28017.7	27942.8	12361.3	9130.68	19844.4	4560.82	22308.6	17873.7	37248.9	8087.16	37599	39691.8	40602.4	7748.34	63517.9	17540.1	62064.9	60764.8	11135.1	64250.7	37857.5	37772	37771.9	--	--	--	--	--	-	-	-	-
M184T489_2_POS	1-o-hexadecyl-2-o-acetyl-sn-glyceryl-3-phosphorylcholine	8.15	184.072	0.990271	135062	83624.4	114393	116062	94129.8	114125	52694.9	58605	48175.9	52609.8	41901.2	54382.7	377882	399801	347017	412863	392176	406308	277266	278522	261818	269200	257359	267171	229625	229714	221580	Lipids and lipid-like molecules	Glycerophospholipids	Glycerophosphocholines	74389-68-7	HMDB0062195	-	-	-	-
M552T69_POS	1-o-hexadecyl-2-o-butanoyl-sn-glyceryl-3-phosphocholine	1.158	552.381	0.0604711	43170.5	59360.2	53799.1	47773.8	36582.4	34957.6	21009.6	27603.2	24820.9	34708.1	29794.2	15176.3	61833.2	64030.8	42272.2	62118.9	78415.8	87134.4	105966	119207	130465	95163.5	94024.2	116945	66772.8	65618.6	66755	--	--	--	--	--	-	-	-	-
M534T67_POS	1-o-hexadecyl-2-o-methyl-sn-glyceryl-3-phosphorylcholine	1.117	534.333	0.029874	9149.36	8777.11	9286.16	12400	8197.23	1695.09	12134.5	15320.1	11448.9	6803.86	6420.67	8543.46	37995.7	36354	38441.5	39194.6	42926	32712.5	22034.2	33155	22734.8	27602.7	21044.1	31671.2	15394.9	15323.6	16371.3	--	--	--	--	--	-	-	-	-
M546T40_4_POS	1-o-octadecyl-2-o-methyl-sn-glyceryl-3-phosphorylcholine	0.664	546.381	0.0493603	62874.8	61265.2	56531.6	54054.6	81906.9	61255	38481.8	35037.2	34879	41861.8	28909.8	36227.5	58180	44760.8	53471.7	51794.1	46401.2	50385.5	66759.9	48190	64113.1	77623.6	67381	66202.3	51486.6	51500.2	49528.7	--	--	--	--	--	-	-	-	-
M548T186_POS	1-o-octadecyl-sn-glyceryl-3-phosphorylcholine	3.105	548.367	0.0366972	11631.6	9696.78	11637.6	12321.5	11849.7	11805.6	18492.8	16884	12860.5	17357.6	16184.1	19734	30719	31879.1	32622.8	29430.8	25883.7	25397.5	34816.8	36926.1	32513.2	36486.6	34355.9	28704.9	26064.2	25239.1	26068.7	Lipids and lipid-like molecules	Glycerophospholipids	Glycerophosphocholines	74430-89-0	HMDB0011149	C04317	ko01100//Metabolic pathways;ko00565//Ether lipid metabolism	Global and overview maps;Lipid metabolism	Metabolism
M328T240_POS	1-o-trans-cinnamoyl-beta-d-glucopyranose	4	328.158	0.0852834	2234.04	7081.69	6973.69	6607.09	2881.94	2807.97	7854.08	6933.14	11233.9	12957.1	12292.8	10293.4	10340.4	4833.33	40302.1	6922.88	1034.67	11680.6	24629.2	24921.5	24138.8	23140	24164.2	24125.6	19394.8	19400.3	16580.6	Phenylpropanoids and polyketides	Cinnamic acids and derivatives	Cinnamic acid esters	-	HMDB0304505	-	-	-	-
M811T140_POS	1-octadecanoyl-2-octadecenoyl-sn-glycero-3-phosphocholine	2.342	810.596	0.991539	388612	230381	247697	215316	200507	377544	171804	169920	141561	166565	150655	161010	245034	174678	174818	298883	193418	218052	219706	246050	250255	246664	219547	232977	253889	225126	223406	--	--	--	--	--	-	-	-	-
M425T37_POS	1-octadecyl lysophosphatidic acid	0.621	425.302	0.469603	68302.8	81776.2	60241.2	76581	69569.7	70042.8	91638	98625.2	68587.2	101854	81851.5	102279	136508	139422	116714	130476	115279	139080	158164	163529	159936	171761	157864	157262	108280	108406	109282	--	--	--	--	--	-	-	-	-
M602T33_POS	1-oleoyl-2-linoleoyl-rac-glycerol	0.549	601.513	0.964651	300065	337974	293081	304965	309516	303877	615808	617560	627824	638480	629882	622810	391186	384719	418152	363593	381884	383978	652085	638818	616159	675841	648530	687831	566190	583591	571106	--	--	--	--	--	-	-	-	-
M733T39_POS	1-oleoyl-2-myristoyl-sn-glycero-3-phosphocholine	0.642	732.539	0.368202	20368.1	19284.4	18103.5	19559.3	21800.3	20313.1	24329.4	23332.1	20333.8	20193.7	27945.2	25939.4	29861.1	20196	30382.4	26576	8315.84	24222	13585.1	32400.3	25710.2	9765.84	31429	29651.9	25114	25114	25136.6	Lipids and lipid-like molecules	Glycerophospholipids	Glycerophosphocholines	-	HMDB0008097	-	-	-	-
M504T45_POS	1-oleoyl-sn-glycero-3-phosphocholine	0.743	504.333	0.220516	27161.6	26426.1	31344.8	27994.9	30558.4	34229.3	28247.9	29950.4	26673.6	28461	13266.7	24947.4	62656.6	68514	65799.3	58888.3	60200.7	65839.9	53313.2	58045.9	54916.8	50733.3	48730.7	47887.4	45585.1	44881.3	45589.6	Lipids and lipid-like molecules	Glycerophospholipids	Glycerophosphocholines	19420-56-5	HMDB0002815	-	-	-	-
M480T75_POS	1-oleoyl-sn-glycero-3-phosphoethanolamine	1.253	480.304	0.0655467	8515.44	9913.03	7960.05	9742.6	7984.95	9247.13	21320	46720.6	30660.5	33826.2	27729.9	31177.8	7657.69	9683.69	9794.33	10569.1	7268.18	8437.34	11145.7	13475.2	10914.2	11276.8	12034.3	13651.1	9784.08	11959.1	11994.7	Lipids and lipid-like molecules	Glycerophospholipids	Glycerophosphoethanolamines	89576-29-4	HMDB0011506	-	-	-	-
M522T152_POS	1-oleoylglycerophosphocholine	2.541	522.385	0.00379466	2256.64	2774.18	3267.28	2412.74	2249.98	2232.97	5484.08	6149.64	6772.45	6915.72	10239.3	7551.4	97821.7	95639	89672	94177.4	87786.1	90271.4	40770.6	38789.1	42858.6	46951.8	41661.2	42851.5	46397.1	46396	45003.4	Lipids and lipid-like molecules	Glycerophospholipids	Glycerophosphocholines	19420-56-5	HMDB0002815	-	-	-	-
M772T74_POS	1-palmitoyl-2-arachidonoyl-sn-glycero-3-phospho-(1'-sn-glycerol)	1.234	771.513	0.898709	8243.76	8618.85	7885.27	8375.44	9012.43	8448.92	11451.3	11911.6	12949.9	12206.7	14026.9	11037.5	27457.4	31301.6	27411.5	28101.7	29761.9	32788.4	23513	26323	21840.1	25521.8	24806.6	24472.9	21431.7	21607.8	21433	--	--	--	--	--	-	-	-	-
M785T185_POS	1-palmitoyl-2-arachidonoyl-sn-glycero-3-phosphoserine	3.085	784.51	0.981164	540284	533280	514192	502773	511740	522119	1.12321e+06	1.15912e+06	1.12656e+06	1.15869e+06	1.08868e+06	1.10714e+06	754275	740606	778260	721897	767016	775905	156499	156391	157589	151923	156037	160259	553433	553454	550199	Lipids and lipid-like molecules	Glycerophospholipids	Glycerophosphoserines	-	HMDB0012361	-	-	-	-
M688T164_POS	1-palmitoyl-2-azelaoylphosphatidylcholine	2.735	688.414	0.666536	3206.03	7766.16	8049.93	6184.3	8254.79	8250.25	8833.43	9067.37	6010.46	8789.99	8993.2	8319.78	13674.7	15827.4	13804.3	15195.2	9291.33	9846.58	11105.2	11862	9175.67	18360.4	20644.3	20418.1	10077.2	10956.4	10988.4	--	--	--	--	--	-	-	-	-
M818T194_POS	1-palmitoyl-2-docosahexaenoyl-sn-glycero-3-phospho-(1'-rac-glycerol)	3.233	817.503	0.0818424	7818.92	7743.65	3965.1	6970.52	9136.47	8405.33	8717.19	8303.45	9251.35	9906.21	9428.91	10320.5	11362.8	10196.7	10272.7	7625.33	9910.46	9134.49	8410.14	10905.6	8171.81	8507.67	9630.33	10223.1	8550.4	7954.06	8551.6	--	--	--	--	--	-	-	-	-
M807T33_1_POS	1-palmitoyl-2-docosahexaenoyl-sn-glycero-3-phosphocholine	0.551	806.565	0.0475902	4355.99	5723.18	5020.57	4893.66	5738.97	5434.93	7410.21	5898.46	8018.2	7104.22	6711.65	7082.72	11230.3	10963.4	10532.9	11272.4	8608.32	10241.5	76163.3	77504.8	76903.8	75690.2	77942.3	65016	32395.7	30900.5	30854.8	Lipids and lipid-like molecules	Glycerophospholipids	Glycerophosphocholines	-	HMDB0007991	-	-	-	-
M615T33_2_POS	1-palmitoyl-2-linoleoyl-rac-glycerol	0.556	615.495	0.928424	403364	443645	408728	423081	421708	423188	147935	147985	149013	152705	145594	139623	363924	361557	372149	364251	361409	361478	359178	338816	338689	358890	349461	355304	310632	310447	314048	--	--	--	--	--	-	-	-	-
M719T38_POS	1-palmitoyl-2-oleoyl-sn-glycero-3-phosphoethanolamine	0.634	718.533	0.0155075	88635.3	82342.4	66855.6	74623.6	69016.7	93395.6	252659	247116	251717	248648	243508	235182	39868.8	21559.4	33487.2	33098.9	35932.5	36353.6	14298.4	40370.2	49831.4	32741.8	25776.1	44505.8	112127	119391	112140	Lipids and lipid-like molecules	Glycerophospholipids	Glycerophosphoethanolamines	26662-94-2	HMDB0008927	-	-	-	-
M618T33_POS	1-palmitoyl-2-oleoyl-sn-glycerol	0.546	617.512	0.990219	1.27567e+06	1.38402e+06	1.24919e+06	1.29512e+06	1.32107e+06	1.36497e+06	385599	383230	414074	412136	394075	381837	1.41435e+06	1.49659e+06	1.57298e+06	1.4016e+06	1.41208e+06	1.44705e+06	1.47866e+06	1.43944e+06	1.37539e+06	1.44451e+06	1.42444e+06	1.5495e+06	1.17243e+06	1.16752e+06	1.16753e+06	Lipids and lipid-like molecules	Glycerolipids	Diradylglycerols	29541-66-0	HMDB0007102	-	-	-	-
M763T40_POS	1-palmitoyl-2-stearoyl-sn-glycero-3-phosphocholine	0.664	762.617	0.00834809	71689.5	74029.6	63232.1	65742.7	75783.6	77302.2	103595	82426.1	103476	95101.8	92305.4	94309.4	367775	390016	381759	359929	405892	395731	69072	76755.6	70353	53555	43825.7	48407	116554	118616	118588	Lipids and lipid-like molecules	Glycerophospholipids	Glycerophosphocholines	59403-51-9	HMDB0007970	-	-	-	-
M751T56_POS	1-palmitoyl-2-thiopalmitoyl phosphatidylcholine	0.934	750.539	0.818362	121062	90906.5	61253.1	72138.4	98943	103812	58710.9	72600.5	62787.4	53376.9	50834.7	58973.2	87863.7	86776.1	88631.5	87335.8	90399.5	25818.6	98487.6	95987.2	92822.6	98343.5	99957.3	97415.9	77926.4	78980.9	77924.4	--	--	--	--	--	-	-	-	-
M478T161_POS	1-palmitoyl-sn-glycero-3-phosphocholine	2.681	478.31	0.447985	3260.02	2802.4	3286.13	1676.55	3035.68	3271.97	9826.73	10165.9	6922.56	7998.05	7589.88	7548.16	20716.3	18164.2	18895.5	17523.9	7163.87	7246.42	21926.5	21602.2	22660.5	21444.7	21451.4	21819.9	10674.8	10693.6	8904.63	Lipids and lipid-like molecules	Glycerophospholipids	Glycerophosphocholines	17364-16-8	HMDB0010382	-	-	-	-
M372T244_POS	1-pentyl-3-(4-methoxynaphthoyl)indole	4.062	372.202	0.354833	3903.65	3372.54	3366.04	3528.55	3527.13	3237.79	3520.96	906.433	2899.53	2289.41	3133.29	844.303	4703.35	5336.19	4136.29	4423.58	690.196	4729.38	11294.4	13571.6	16761.4	12080.6	9746.75	10199.9	6705.38	5432.06	5422.02	--	--	--	--	--	-	-	-	-
M374T517_POS	1-piperazinamine, n-[(3,5-dimethyl-1-phenyl-1h-pyrazol-4-yl)methylene]-4-(phenylmethyl)-	8.613	374.247	0.821557	7909.33	2905.16	7286.19	2814.57	4583.88	6169.02	9158.37	10541.5	7929.03	9971.4	8378.75	6258.03	7589.79	8933.26	9680.06	3744.26	9390.85	9735.33	52936.1	4731.57	54723.7	51467.7	55918.5	50832.3	16751	9940.7	16790.6	--	--	--	--	--	-	-	-	-
M393T317_POS	1-piperazineacetic acid, 4-(phenylmethyl)-, 2-[[2-hydroxy-3-(2-propen-1-yl)phenyl]methylene]hydrazide	5.29	393.232	0.780161	4591.57	3726.42	3381.27	4169.76	2943.1	3669.88	9258.24	9954.56	9121.33	10038.3	8017.66	8174	8666.6	8296.79	8662.28	7091.76	8198.35	8621.94	10987.5	10780.3	4609.31	10980.9	11379.3	4544.23	6555.1	6191.35	6196	--	--	--	--	--	-	-	-	-
M463T399_POS	1-piperazinecarboxylic acid, 4-[(3-phenoxyphenyl)methyl]-, 2,2,2-trifluoro-1-(trifluoromethyl)ethyl ester	6.642	463.149	0.868121	9820.56	9271.13	8360.74	8875.93	9081.28	11502.3	12481.7	11883.8	11688.6	11955.4	11995.7	9721.56	11924.7	12635.8	12809.7	10658.7	10345.5	12230.5	2863.72	7516.91	11528.2	13771.6	8727.66	12777	10539.8	9333.71	10575.4	--	--	--	--	--	-	-	-	-
M492T205_POS	1-piperazinecarboxylic acid, 4-[1-[[4-[(1,1-dimethylethoxy)carbonyl]phenyl]methyl]-1h-indol-4-yl]-, 1,1-dimethylethyl ester	3.419	492.269	0.0709672	3741.33	4536.51	2251.95	3457.48	2707.82	3754.74	25211.5	24365.5	26740.8	24962.6	23119	22117.4	15012.8	19597.9	15146	16062.5	8781.85	13381.4	15411.4	19065.9	14682.5	16143.6	20759.5	18764.8	14681.3	14678.5	14920.7	--	--	--	--	--	-	-	-	-
M464T173_POS	1-piperidinecarboxylic acid, 4-[6-[4-[(methoxycarbonyl)amino]phenyl]-4-(4-morpholinyl)-1h-pyrazolo[3,4-d]pyrimidin-1-yl]-, methyl ester	2.882	464.209	0.101767	2639.56	2061.03	2293.45	2607.95	1444.09	1354.88	1628.49	2581.28	2119.68	2349.78	3072.7	1974.64	7324.31	6796.08	4274.62	3880.9	8158.47	7159.01	3914.27	11154.3	10235.5	10575.4	11237	11149.4	4149.31	3597.61	3275.86	--	--	--	--	--	-	-	-	-
M469T39_1_POS	1-propanone, 1-[7-(3,4-dimethoxyphenyl)-2,3-dihydro-9-[[(3s)-1-methyl-3-piperidinyl]methoxy]-1,4-benzoxazepin-4(5h)-yl]-	0.652	469.253	0.104096	4127.51	6607.8	7407.45	4619.02	7006.28	5990.63	9779.25	8063.43	5364.02	10466.2	9187.23	5545.25	19861.2	5304.45	4882.24	21992.8	22215.5	18834.8	19266.6	10325.2	13986.4	6928.16	18155.8	9114.54	15540.4	15540.3	15888	--	--	--	--	--	-	-	-	-
M471T437_POS	1-pyrrolidinecarboxamide, n-[3-[[5-bromo-4-[[2-(1h-imidazol-5-yl)ethyl]amino]-2-pyrimidinyl]amino]phenyl]-	7.29	471.144	0.0436296	14524.4	12176.7	13169.9	13343.3	12194.9	14082	11800.7	9017.87	9347.38	10339.3	8790.7	13148.7	6281.62	14527.3	3654.76	9230.62	9416.95	5913.91	1642.17	36731.3	36212	33494.7	34825.4	3405.52	6126.7	5462.73	5412.75	--	--	--	--	--	-	-	-	-
M888T125_POS	1-stearoyl-2-arachidonoyl-sn-glycero-3-phospho-(1'-myo-inositol)	2.081	887.588	0.958272	10210.5	10210.5	114.348	10210.5	10210.5	495.613	218.426	12005.8	279.529	19320.3	13092.5	20828.3	427.466	17798.1	234.512	1244.94	411.265	616.706	49153.9	31384.1	47015.8	36082.1	47399.9	28197.2	19294.8	19299	20937.3	--	--	--	--	--	-	-	-	-
M813T39_POS	1-stearoyl-2-arachidonoyl-sn-glycero-3-phosphoserine	0.644	812.541	0.00288589	46050	11093.2	42675.4	8548.33	10567.4	52859.7	3420.2	8492.78	67887.8	71210.5	62025.3	50158.3	26962.3	42165	30512.3	33182.1	36968.1	38887.3	89137.6	93191.3	29706.9	29118	94822.1	30459.7	23324.7	24017.5	23313.7	Lipids and lipid-like molecules	Glycerophospholipids	Glycerophosphoserines	132014-80-3	HMDB0012383	-	-	-	-
M835T56_POS	1-stearoyl-2-docosahexaenoyl-sn-glycero-3-phosphocholine	0.936	834.606	0.320452	7655.44	5647.62	6798.17	7450.86	8046.57	6856.98	7758.61	8889.45	8274.09	6377.02	8975.43	7816.8	7583.19	6446.05	5689.55	7527.7	6271.15	7017.11	12195.2	16782.6	10622.4	18097	20660.7	19346.1	8517.85	6814.35	6499.97	Lipids and lipid-like molecules	Glycerophospholipids	Glycerophosphocholines	-	HMDB0008057	-	-	-	-
M506T196_POS	1-stearoyl-2-hydroxy-sn-glycero-3-phosphocholine	3.268	506.352	0.249704	1121.82	2691.38	1644.52	2191.14	4286.04	871.096	4647.89	17433.7	12528.4	5581.52	6172	5429.07	8006.24	8936.67	6441.47	9842.34	9457.98	11480.2	25505.1	29666.3	10913.9	9897.94	14345.2	8464.73	8895.58	8288.04	8876.47	Lipids and lipid-like molecules	Glycerophospholipids	Glycerophosphocholines	-	HMDB0258493	C04230	ko00564//Glycerophospholipid metabolism	Lipid metabolism	Metabolism
M789T39_POS	1-stearoyl-2-linoleoyl-sn-glycero-3-phospho-l-serine	0.655	788.539	0.00621529	20906.8	26426	19894.7	19886.4	18180.7	23838.4	19383.4	15094.9	16479.5	20364.1	20618.4	18170.1	95974.8	97137.9	98457.5	110760	101533	103974	48536.4	43718	41698.7	53109.2	49363.2	44690.2	49482.6	49497.3	47681	--	--	--	--	--	-	-	-	-
M833T179_POS	1-Stearoyl-2-oleoyl-sn-glycerol 3-phosphocholine (SOPC)	2.976	832.565	0.8025	8182.65	7352.19	7236.02	8348.93	6619.32	7586.81	7904.91	8200.66	8602.85	8854.61	9922.95	8701.21	7388.64	6340.7	5903.56	7732.11	7735.82	10169.7	44577.5	40813.2	34472.7	44209.2	43210	37041.9	23542.9	22845.8	23187.6	--	--	--	--	--	C00157	ko01100//Metabolic pathways;ko01110//Biosynthesis of secondary metabolites;ko00564//Glycerophospholipid metabolism;ko00590//Arachidonic acid metabolism;ko00592//alpha-Linolenic acid metabolism;ko00591//Linoleic acid metabolism	Global and overview maps;Lipid metabolism	Metabolism
M524T154_POS	1-Stearoyl-sn-glycerol 3-phosphocholine(LPC(18:0))	2.57	524.389	0.432059	1455.2	1830.9	1356.04	1595.74	1024.24	1059.47	10067.9	9659.16	8463.18	10451.7	6572.18	8599.76	13534.2	10221.9	13856.3	9708.86	12425.1	9378.78	11280.4	9723.88	1578.53	5600.67	7512.51	9174.51	3732.83	4016.47	3697.47	--	--	--	--	--	C04230	ko00564//Glycerophospholipid metabolism	Lipid metabolism	Metabolism
M191T176_POS	1,1-dimethyl-4-phenylpiperazinium	2.927	191.153	0.98708	8037.42	84.7479	8037.42	8037.42	44.299	8037.42	43.0928	46.377	114.181	168.898	141.664	40242.9	218.345	593.641	68427	68427	68427	68427	123408	115169	112355	117922	117387	104341	22905	22311.4	24975.2	--	--	--	--	--	-	-	-	-
M241T56_POS	1,2-benzenediamine, 4-methyl-n1-(3-phenylpropyl)-	0.94	241.164	0.854569	6803.5	5801.12	5995.7	6409.9	5498.95	628.049	2968.28	4343.23	13390.7	11638.4	5073.41	14997	33980.4	31465.3	35546.8	11307.7	21186.1	40939.6	57388.1	54019	63110.9	59844.5	53491.2	47580.5	22220	22184	18493.6	--	--	--	--	--	-	-	-	-
M510T154_POS	1,2-bis(o-octanoyl)-sn-glycerylphophorylcholine	2.571	510.336	0.308758	3826.29	3461.74	3534.82	4268.4	3378.65	5369.05	9020.07	11931.5	6824.96	6837.27	6904.8	7424.78	7467.14	7772.34	9052.41	8817.45	8460.12	7705.47	8377.47	11298.7	7898.5	5229.21	10413.9	3504.7	8154.03	8418.72	8419.75	--	--	--	--	--	-	-	-	-
M696T38_POS	1,2-di-(9z-tetradecenoyl)-sn-glycero-3-phosphocholine	0.642	696.482	0.154691	34626	40223.2	37058.6	35712.1	36011.4	39325.8	7183.83	50002.6	44473.8	48983.8	47606.6	49987.4	33014.6	35365.7	32521.4	32035.9	30396.4	32364.6	32148	20892.7	22293.5	25673.4	16713.9	18589.1	27613.7	27430.7	22426.2	--	--	--	--	--	-	-	-	-
M779T40_POS	1,2-di-(9z,12z,15z-octadecatrienoyl)-sn-glycero-3-phosphocholine	0.675	778.536	0.0333111	24763.8	17380.2	25726.8	20537.1	25791.9	30627.6	21841.7	17459.4	23332.7	14908.6	20978.3	21919.5	36599.7	30306.8	28094.2	33513.1	32753.3	31682.9	50110.9	43548.2	44429.4	36760.4	52874.1	45412.4	40916.8	32836.8	32830	--	--	--	--	--	-	-	-	-
M72T296_2_POS	1,2-diamino-2-methylpropane	4.932	72.0806	0.953051	290726	283017	280707	286338	284817	288472	674811	699788	698701	688326	677521	708231	1.49566e+06	1.49801e+06	1.52662e+06	1.50995e+06	1.5387e+06	1.47174e+06	929110	913917	893136	918292	917477	909428	1.10177e+06	1.07636e+06	1.07371e+06	--	--	--	--	--	-	-	-	-
M831T37_1_POS	1,2-diarachidonoyl-sn-glycero-3-phosphocholine	0.621	830.564	0.040124	14976.5	7666.54	12489.3	8910.29	13763	12754.7	3816.51	7723.46	15083.3	18105	13211.2	9400.4	22292.3	25652.9	24232.6	27353.3	26110.6	22902.9	215113	183326	209671	205475	198290	197601	79398.8	76772.8	79399.5	Lipids and lipid-like molecules	Glycerophospholipids	Glycerophosphocholines	-	HMDB0008443	-	-	-	-
M789T151_POS	1,2-diarachidonoyl-sn-glycero-3-phosphoethanolamine	2.519	788.538	0.0236365	17133.6	25043.3	26025.9	18581.5	20496.9	28880.6	15182.6	22005.4	22066.4	10948.3	10276	17029.6	22554.4	22864.7	28311.5	21105	32800.5	14902.6	15880.5	25495.8	26041.7	15814.2	21865.1	28780.9	16758.6	16895.6	14561.8	--	--	--	--	--	-	-	-	-
M903T32_POS	1,2-dibehenoyl-sn-glycero-3-phosphocholine	0.541	902.736	0.000332611	11639.2	13887.5	12338.2	11765	10117	13323.9	28980.7	27855.3	26426.9	27417.8	23746.8	20023.8	21843.5	21062.7	22369	20694.3	24942.6	19002.7	13595.3	14211.2	11029.5	11691.4	11951.5	9495.84	15824.9	15058.2	15069	--	--	--	--	--	-	-	-	-
M843T42_POS	1,2-dieicosenoyl-sn-glycero-3-phosphocholine	0.696	842.653	0.191862	8635.77	11667.9	10454.1	9838.73	10563.3	10849.2	13733.8	7465.15	11559	12541.3	9549.58	11973.5	26226.9	32024.3	29853.9	28879.3	24764.4	13522.6	45997.6	47906.6	43245.1	49121.6	43444.8	47654.6	19035.6	21544.3	18734.6	--	--	--	--	--	-	-	-	-
M757T146_1_POS	1,2-dihexadecanoyl-sn-glycero-3-phosphocholine	2.439	756.551	0.451262	1.67174e+06	1.69888e+06	1.64764e+06	1.65821e+06	1.60479e+06	1.65537e+06	4.18168e+06	3.0591e+06	3.37314e+06	4.29205e+06	5.39615e+06	4.1081e+06	1.5596e+06	3.33704e+06	3.22644e+06	3.01068e+06	1.63613e+06	3.17599e+06	1.36341e+06	2.90649e+06	2.98954e+06	1.33055e+06	1.45456e+06	1.45911e+06	2.10274e+06	1.93702e+06	1.93816e+06	--	--	--	--	--	C00157	ko01100//Metabolic pathways;ko01110//Biosynthesis of secondary metabolites;ko00564//Glycerophospholipid metabolism;ko00590//Arachidonic acid metabolism;ko00592//alpha-Linolenic acid metabolism;ko00591//Linoleic acid metabolism	Global and overview maps;Lipid metabolism	Metabolism
M591T33_3_POS	1,2-dihexadecanoyl-sn-glycerol	0.555	591.493	0.075662	65011.4	65216.8	55955.3	59285.9	63531.2	65726.1	71341.9	63153.2	77795.1	71177.9	75656.3	65313.6	56521	54701.8	59833.5	58348.7	56617.9	50438.1	67987.7	67493.5	67480.1	67453.4	69497.6	74712.5	60488.1	61831.4	60500.2	Lipids and lipid-like molecules	Glycerolipids	Diradylglycerols	-	HMDB0007098	-	-	-	-
M622T155_POS	1,2-dilauroyl-sn-glycero-3-phosphatidylcholine	2.583	622.437	0.987872	3467.53	3489.61	3171.15	3786.57	2852.9	3411.14	3194.35	4190.31	4518.36	3827.87	4265.8	3800.79	9709.1	7413.71	6568.12	7495.6	7537.08	9349.38	3932.98	3691.92	5437.89	17399.9	17675	4425.21	8430.95	6244.72	8429.66	--	--	--	--	--	-	-	-	-
M580T58_POS	1,2-dilauroyl-sn-glycero-3-phosphoethanolamine	0.961	580.387	0.2107	4362.1	9289.37	7539.02	10025.4	10704.8	4027.21	8529.53	5558.1	8448.35	9616.89	8623.15	9389.8	14587.5	13297.2	14758.2	16432.5	11686.8	7851.28	23685.8	25191.9	24588	21441.2	25387.2	14679.1	14351.6	14453.1	14548.4	--	--	--	--	--	-	-	-	-
M741T147_POS	1,2-dilinoleoyl-sn-glycero-3-phosphoethanolamine	2.454	740.521	0.998416	2.8919e+06	3.65315e+06	2.82896e+06	3.05263e+06	2.70078e+06	2.78949e+06	2.92271e+06	4.48605e+06	4.52149e+06	2.98481e+06	2.99784e+06	4.50983e+06	4.87973e+06	2.5855e+06	2.65039e+06	4.68386e+06	4.904e+06	3.91326e+06	2.81062e+06	2.81008e+06	1.65272e+06	2.83473e+06	1.55024e+06	1.55773e+06	2.51464e+06	2.88684e+06	2.51624e+06	--	--	--	--	--	-	-	-	-
M635T33_POS	1,2-dilinoleoylglycerol	0.546	634.54	0.809893	8.44684e+06	8.32141e+06	7.63258e+06	7.7689e+06	8.33914e+06	8.49845e+06	2.38981e+06	2.30873e+06	2.3191e+06	2.5503e+06	2.38365e+06	2.29087e+06	9.96123e+06	8.7752e+06	9.41349e+06	9.15627e+06	9.20746e+06	9.27592e+06	7.54908e+06	7.28938e+06	7.27692e+06	7.63856e+06	7.46807e+06	7.6621e+06	6.54716e+06	6.5472e+06	6.5604e+06	--	--	--	--	--	-	-	-	-
M689T165_POS	1,2-dimyristoyl-sn-glycero-3-phospho-rac-(1-glycerol)	2.757	689.412	0.0417686	2984.47	2310.67	4245.45	2859.2	3111.72	3220.39	4211.54	4288.83	2183.39	3794.61	3394.73	2631.15	6236.27	2894.94	4287.33	1707.61	7454.77	7471.85	5841.34	29041.4	11883.6	24937.4	13793.7	13276.4	9004.92	8890.62	9006.37	--	--	--	--	--	-	-	-	-
M723T39_2_POS	1,2-dioleoyl-sn-glycero-3-phosphate	0.642	723.492	0.0951983	46442.1	38443.6	38202.2	34920.2	39035.7	45355.9	30337.6	30294.1	27842.4	42650.9	27782.6	25583.4	30353.3	22186.2	27203.5	23459.7	15648.7	11412.5	9503.01	14986.1	21901.1	15632.8	27118.3	13899.8	27618.3	31349	27697.8	Lipids and lipid-like molecules	Glycerophospholipids	Glycerophosphates	14268-17-8	HMDB0007865	-	-	-	-
M809T57_POS	1,2-dioleoyl-sn-glycero-3-phosphatidylcholine	0.95	808.559	0.280811	29517.5	28406.3	26506.8	28268.1	26526.2	27338.5	24679.9	24166.9	24179	24753.3	22404.2	23431.4	45657.6	46037.7	49022.9	47377.4	44905.6	47710.5	61556.1	57427	69210.3	57595	49174.1	71846.6	39579.3	40513.4	40391.4	--	--	--	--	--	-	-	-	-
M789T170_POS	1,2-dioleoyl-sn-glycero-3-phospho-l-serine	2.833	788.534	0.109956	7984.58	8650.71	8293.75	7692.14	7885	8350.49	8928.42	7544.13	8881.22	8737.82	8616.28	7213.29	14524	20610.5	15620.5	13473.5	14402.4	15814.3	30579	38388.2	28712	31450	30157.6	32529.2	16105.7	16129.4	14965.4	--	--	--	--	--	-	-	-	-
M776T154_POS	1,2-dioleoyl-sn-glycero-3-phospho-rac-1-glycerol	2.56	775.563	0.0259451	49729.9	48200	46152.8	46900.7	45718.9	48415.1	15360.4	13868.9	14676	13287.2	16032.6	14476.2	46669.9	45323.5	47221.8	42518.3	46590.8	43336.8	47836.1	51245.4	61249.5	55270.7	50030.7	58478	40652.6	39497.9	40288.2	--	--	--	--	--	-	-	-	-
M745T39_1_POS	1,2-dioleoyl-sn-glycero-3-phosphoethanolamine	0.654	744.545	0.0407573	201464	185415	179715	167637	174083	198789	683189	660509	648193	671176	645796	648379	127771	171886	137195	126178	173771	174608	69859.2	69293	69094.7	82118.3	95139.5	106948	306519	306540	301641	Lipids and lipid-like molecules	Glycerophospholipids	Glycerophosphoethanolamines	-	HMDB0244088	-	-	-	-
M795T39_1_POS	1,2-dioleoyl-sn-glycero-3-phosphoethanolamine-n,n-dimethyl	0.655	794.543	0.0400458	55496.3	56783.5	53443.4	50149.4	65347	75699.6	45814.4	43889.3	51491	50502.6	54823	51639.8	62211.7	30601.8	45371.2	53545.9	60705.4	52373.5	55227.6	72683.9	58839.1	54599	74181	73112.7	99699	99727.4	80997.9	--	--	--	--	--	-	-	-	-
M731T148_POS	1,2-dipalmitoleoyl-sn-glycero-3-phosphocholine	2.461	730.533	0.936006	78447.6	84366.5	86341.9	74259.1	77388.3	109700	174086	90287.3	142534	168451	107977	86228.8	112781	243485	120502	104940	122662	118214	228653	218205	120097	104201	109935	112364	99816.9	102549	99788.8	--	--	--	--	--	-	-	-	-
M689T37_1_POS	1,2-dipalmitoleoyl-sn-glycero-3-phosphoethanolamine	0.619	688.505	0.416692	19210.7	19017.9	19626.4	14978.1	7907.95	5476.11	20387.2	20367.9	20801	23043.6	19759.1	6328.27	25151.2	13991.9	25252.3	25166.3	27175.1	14255	8123.9	22312	26064.1	25664.4	9480.14	22209.4	19736.3	19211.3	20285.8	--	--	--	--	--	-	-	-	-
M743T38_POS	1,2-dipalmitoyl-sn-glycero-3-phosphoethanolamine-n,n-dimethyl	0.636	742.536	0.0280293	1.07293e+06	1.04756e+06	902861	836879	902048	921229	5.39998e+06	5.30314e+06	5.25396e+06	5.21992e+06	5.04602e+06	5.25962e+06	241484	259066	259136	243184	368587	254242	226405	149684	242741	309411	165181	189343	1.98123e+06	1.88074e+06	1.98168e+06	--	--	--	--	--	-	-	-	-
M665T36_1_POS	1,2-dipentadecanoyl-sn-glycero-3-phosphoethanolamine	0.604	664.503	0.00285356	265381	270397	161226	249633	273904	272046	506495	18561	6672.56	508823	483023	21424.9	529137	542780	543014	488605	529809	540621	403717	386621	349084	386151	377284	389848	486551	481934	486610	--	--	--	--	--	-	-	-	-
M700T221_POS	1,2-ditetradecanoyl-sn-glycero-3-phosphocholine	3.682	700.494	0.028608	5414.52	5737.74	4793.46	5138.47	5291.48	4658.6	2371.17	2537.8	2319.01	2690.22	2550.73	2575.03	1947.04	1976.19	2369.46	2229.18	1882.53	2226.5	2189.29	1509.31	1836.25	1850.02	1754.72	1944.39	2938.53	2853.83	2851.21	Lipids and lipid-like molecules	Glycerophospholipids	Glycerophosphocholines	-	HMDB0244821	-	-	-	-
M451T440_POS	1,2-dithiolane-3-pentanamide, n,n'-1,3-propanediylbis-	7.34	451.161	0.271326	1981.98	4158.9	3533.24	3651.88	2216.57	3450.24	2374.21	4803.36	2401.34	3935.24	2730.28	4152.01	6638.97	5867.33	5366.94	6336.01	6366.86	5308.79	16844.4	16272.3	15961.7	16691.1	7700.1	16657.7	5662.65	6440.9	6470.32	--	--	--	--	--	-	-	-	-
M806T313_POS	1,2,3,6-tetragalloylglucose	5.217	806.16	0.00157131	126.767	177.108	35.6366	195.31	290.629	218.926	83.59	169.881	133.881	137.959	196.521	83.1427	1173.78	527.115	1783.8	1294.38	1190.54	1124.63	672.712	522.687	793.213	879.003	724.774	700.834	541.84	560.764	560.103	Phenylpropanoids and polyketides	Tannins	-	79886-50-3	HMDB0039188	-	-	-	-
M416T264_POS	1,2,4-triazin-5-amine, n-([1,1'-biphenyl]-4-ylmethyl)-6-phenyl-3-(2-pyridinyl)-	4.394	416.186	0.195412	6637.29	8747.59	6950.98	5427.4	6426.83	4696.98	3009.63	1817.36	5972.88	6490.54	1736.67	6367.44	7482.58	9402.63	14626.4	4275.48	7080.95	14407.2	18772.5	19676.6	20160.4	21201.3	18913.2	3282.19	11163.9	11160.6	10599.8	--	--	--	--	--	-	-	-	-
M408T277_POS	1,2,4-triazolo[3,4-f][1,6]naphthyridin-3(2h)-one, 8-[4-(1-aminocyclobutyl)phenyl]-9-phenyl-	4.62	408.201	0.0170377	2688.48	2245.85	3825.77	2187.55	2376.51	2180.29	2450.14	4139.58	2359.44	4005.04	3718.99	2752.23	2819.89	2740.99	2954.98	3201.48	2824.37	3273.46	8716.24	8924.77	8101.02	8841.06	8494.42	8711.38	4662.72	4662.45	4797.36	--	--	--	--	--	-	-	-	-
M381T214_POS	1,24-dihydroxyvitamin d3	3.574	381.307	0.189096	251.555	300.31	318.602	146.464	327.399	188.81	380.561	291.583	349.663	552.967	444.464	524.459	1438.25	5085.8	5416.46	5420.13	5930.21	5781.19	3350.95	1113.43	993.982	1285.83	639.372	3491	1587.7	1342.87	1583.29	--	--	--	--	--	-	-	-	-
M259T364_POS	1,3-benzenediol, 5-methyl-4-[(1r,6r)-3-methyl-6-(1-methylethenyl)-2-cyclohexen-1-yl]-	6.059	259.163	0.648043	3800.58	3542.43	4847.9	4299.54	4183.71	3564.5	6145.18	6057.61	4427.99	6753.25	6323.76	7216.15	6703.72	6184.71	7188.67	5900.95	6291.16	6926.16	4249.03	5027.66	7438.5	5777.68	6169.67	7715.77	6215.91	6216.44	5648.21	--	--	--	--	--	-	-	-	-
M212T179_POS	1,3-diphenylguanidine	2.991	212.126	0.215825	1704.49	2000.51	1549.34	1745.31	1789.82	1532.9	531.221	1440.36	1574.09	1447.98	1387.61	1323.01	3496.97	2912.7	2959.45	2706.12	3316.19	2353.7	25816.4	27634.3	20902.3	24244.9	29002.5	16261.6	8034.33	8385.97	8043.33	--	--	--	--	--	C05189	ko01100//Metabolic pathways;ko01110//Biosynthesis of secondary metabolites;ko01063//Biosynthesis of alkaloids derived from shikimate pathway	Chemical structure transformation maps;Global and overview maps	Metabolism
M153T249_POS	1,3-propanediol	4.147	153.101	0.558231	8437.46	8770.18	8174.41	8781.31	8797.81	338.15	13109.5	12803.5	13582.1	12965.8	14546.1	435.268	27144.3	23815.4	24043.5	25014.2	25695.6	21217.4	33513.4	43776.7	36547.8	31334.7	49790.8	30759.4	14362	15806.7	14390.2	--	--	--	--	--	C02457	ko00561//Glycerolipid metabolism	Lipid metabolism	Metabolism
M388T59_POS	1,3-propanediol, 2-amino-2-[2-(4-octylphenyl)ethyl]-, 1-(dihydrogen phosphate)	0.978	388.206	0.723415	3565.1	2528.74	3352.84	4410.01	4144.12	4463.84	4119.57	4698.85	4359.59	4821.6	4317.62	4408.65	4473.73	2249.72	3145.98	3664.22	2363.61	3930.59	6603.43	7343.73	2490.09	6746.03	8049.14	1741.31	1693.15	2460.28	1849.2	--	--	--	--	--	-	-	-	-
M496T406_POS	1,3-propanediol, 2-amino-2-[2-[4-[[6-[(7-nitro-2,1,3-benzoxadiazol-4-yl)amino]hexyl]oxy]phenyl]ethyl]-	6.769	496.21	0.475106	2986.04	2953.29	1845.45	2243.16	2478.19	2689.47	3224.1	2510.26	2821.29	2704.47	2979.69	2976.5	5450.83	5397.4	5437.29	6210.96	5718.79	5386.84	19732.1	18254.2	18363.8	18127.4	19080.5	18344.2	7844.13	8049.18	7844.03	--	--	--	--	--	-	-	-	-
M426T379_POS	1,3,4-oxadiazol-2(3h)-one, 3-[1-[[1-(4-methylphenyl)cyclopropyl]carbonyl]-4-piperidinyl]-5-phenyl-	6.315	426.157	0.0363901	1484.49	1915.15	1413.66	1492.65	1668.82	1429.57	1626.54	2786.86	1902.22	1165.79	1808.13	2224.44	2263.14	3168.38	2190	2248.78	2036.46	2693.37	39422.6	32312.7	33757.7	35699.8	38708.6	33818.8	10871.3	11580.3	11590.4	--	--	--	--	--	-	-	-	-
M642T321_POS	1,3,5(10)-estratrien-3,17.beta.-diol diglucosiduronate	5.343	642.261	0.142237	727.657	776.223	815.071	981.408	779.339	1023.35	774.281	1452.3	1394.3	948.802	960.743	961.958	3153.46	1883.68	1587.55	1958.04	3421.03	1989.85	1792.73	2177.78	2945.82	2290.91	2743.05	2396.38	2202.44	1915.63	1910.79	--	--	--	--	--	-	-	-	-
M211T302_POS	1,3,7-trimethyluric acid	5.04	211.067	0.379151	62923.5	61519.1	60349.6	60329.9	58952.8	60001.3	4279.11	4719.6	5996.1	3199.19	3780.94	3798.42	3711.67	5680.79	5244.08	4216.6	4400.64	4832.14	7837.1	29085.5	3304.66	31744.8	31813	6504.86	8300.13	8266.32	8034.36	Organoheterocyclic compounds	Imidazopyrimidines	Purines and purine derivatives	5415-44-1	HMDB0002123	C16361	ko01120//Microbial metabolism in diverse environments;ko00232//Caffeine metabolism	Biosynthesis of other secondary metabolites;Global and overview maps	Metabolism
M185T130_POS	1,4-benzenediamine, n-phenyl-	2.165	185.09	0.425778	857.797	564.006	1664.08	1382.49	1089.71	727.523	6379.12	6500.86	7826.67	7528.77	7974.96	7104.12	4508.45	4429.68	4944.35	6067.89	7390.97	5633.5	45663	37460.4	51726.5	51017.8	50714	46980.3	14488.9	16880.2	16857	--	--	--	--	--	-	-	-	-
M159T171_POS	1,4-dihydroxy-2-naphthoic acid	2.845	159.026	0.222186	16848.5	21430	19183.1	19421.8	15409.7	19016.4	977.609	1069.54	1154.89	1042.72	713.403	689.739	31952.9	31001.1	29593.9	28190.6	24849.2	27406.9	22813.9	17681.9	21302.1	19957.9	18806.1	19618.2	32832.6	33413.2	33416.4	Benzenoids	Naphthalenes	Naphthalenecarboxylic acids and derivatives	-	HMDB0244212	C03657	ko01100//Metabolic pathways;ko01110//Biosynthesis of secondary metabolites;ko00130//Ubiquinone and other terpenoid-quinone biosynthesis	Global and overview maps;Metabolism of cofactors and vitamins	Metabolism
M185T557_POS	1,4'-bipiperidin-3-ol	9.286	185.163	0.623433	1904.75	1890.45	1827.39	1801.16	1683.16	1769.41	2816.72	4264.69	5076.07	5418.95	5976.92	5718.79	5172.43	5669.95	3424.96	3427.41	2497.89	5135.34	3642.66	4805.28	4786.07	1530.05	4329.19	1829.99	2483.65	2810.38	3317.8	--	--	--	--	--	-	-	-	-
M337T36_1_POS	1,4a-dimethyl-9-oxo-7-propan-2-yl-3,4,10,10a-tetrahydro-2h-phenanthrene-1-carboxylic acid	0.6	337.199	0.866929	15326.5	16694.2	15208	15538.5	13011.5	15295.4	14048.3	7209	9037.4	9940.68	14049.6	9091.36	59389.4	67615.2	61245.7	54595.4	65311.1	61167.1	35860.8	38153.7	25693.2	34113.4	36823.4	38569.9	41564.4	41561.6	40850.9	--	--	--	--	--	-	-	-	-
M159T259_POS	1,5-diaminonaphthalene	4.319	159.075	0.448034	6300.54	6193.33	12961.3	5986.09	12396	4090.6	26237.4	22994.5	21727.2	24620.2	24414.3	26808.1	122445	128455	129236	126432	129405	124505	82683.2	87799.5	87781.3	81931.4	86641.1	79511.7	66887.1	66886.3	67601.6	Benzenoids	Naphthalenes	-	-	HMDB0244231	-	-	-	-
M86T270_POS	1,5-pentanediamine	4.498	86.096	0.419464	431440	443762	881308	879035	874044	856309	584692	633177	590297	1.20668e+06	566343	1.21046e+06	2.95733e+06	2.86796e+06	2.98497e+06	4.93533e+06	3.03087e+06	5.0352e+06	4.15062e+06	4.12326e+06	4.10564e+06	4.14993e+06	4.08336e+06	4.18012e+06	3.47528e+06	3.45604e+06	3.43122e+06	Organic nitrogen compounds	Organonitrogen compounds	Amines	462-94-2	HMDB0002322	C01672	ko01100//Metabolic pathways;ko01110//Biosynthesis of secondary metabolites;ko01120//Microbial metabolism in diverse environments;ko01060//Biosynthesis of plant secondary metabolites;ko01064//Biosynthesis of alkaloids derived from ornithine, lysine and nicotinic acid;ko00470//D-Amino acid metabolism;ko00310//Lysine degradation;ko00480//Glutathione metabolism	Amino acid metabolism;Chemical structure transformation maps;Global and overview maps;Metabolism of other amino acids	Metabolism
M311T361_POS	1,6-dibromo-1,6-dideoxy-d-mannitol	6.021	310.931	0.0796423	1392.64	1636.42	1511.22	2226.09	3340.55	2392.08	2414.34	1698.62	2976.5	3289.28	1380.71	1915.42	26733.6	25974.1	25494.2	25046.8	30468	25431.7	17428.3	17169.2	17505.8	17396.7	18882.7	24750.2	13078.4	12342.4	13077.8	--	--	--	--	--	-	-	-	-
M499T407_POS	1,7-bis(4-hydroxyphenyl)-5-[(2r,3r,4s,5s,6r)-3,4,5-trihydroxy-6-(hydroxymethyl)oxan-2-yl]oxyheptan-3-one	6.785	499.192	0.174583	3859.16	4060.47	3308.03	1567.21	3478.84	3879.31	9417.97	6009.24	5493.4	5367.32	4993.14	5448.96	5364.94	6228.85	4712.64	6151.18	9555.25	7026.51	15834.2	17598.5	17144.3	14485.7	16357.7	17427.9	6209.27	6836.88	6789.98	--	--	--	--	--	-	-	-	-
M343T358_POS	1,9-dideoxyforskolin	5.973	343.207	0.323595	20361.3	16205	17669.1	19476.5	18590	20026.5	13903.4	15320.2	14654.5	14938.5	15029.9	15627.9	41096	40770.1	41188.2	39229.4	39566.4	41582	90618.6	92937.2	90871.1	88161.8	89264.7	92410.7	55848.5	55855.7	56522	Lipids and lipid-like molecules	Prenol lipids	Triterpenoids	-	HMDB0244255	-	-	-	-
M518T414_POS	1'-hydroxymidazolam .beta.-d-glucuronide	6.894	518.134	0.0234506	1127.94	873.142	1024.03	928.106	710.68	1286.31	1971.71	2086.52	2141.63	2110.3	1490.85	1820.03	2546.18	2822.23	1924.02	2528.37	2803.54	1675.52	5871.95	5941.15	7081.06	6133.3	6706.94	7496.54	4961.53	4842.56	4842.26	--	--	--	--	--	-	-	-	-
M653T322_POS	1',4-sophorolactone 6',6-diacetate	5.363	653.348	0.0347536	866.419	626.895	722.634	810.017	825.898	780.36	3720.9	3611.56	3824.43	3018.78	3649.36	4137.82	2856.45	3734.43	2989.25	2943.15	3506.23	2532.36	2875.03	2275.98	2566.56	626.54	1653.43	3013.33	2499.26	2323.99	2498.97	--	--	--	--	--	-	-	-	-
M627T210_POS	1(2h)-pyrimidineacetamide, n-[(1s,3s,4s)-4-[[2-(2,6-dimethylphenoxy)acetyl]amino]-3-hydroxy-5-phenyl-1-(phenylmethyl)pentyl]tetrahydro-4-hydroxy-.alpha.-(1-methylethyl)-2-oxo-, (.alpha.s)-	3.495	627.36	0.294882	13133.9	11900.9	11220.3	10631.3	13111.5	7175.58	18635.7	21501.3	28426.2	22587.6	26764.9	17361.5	7260.2	11351.6	9896.61	9775.66	9966.65	10490.6	4827.9	12299.3	10925.2	11824.8	12302	12684.5	15943	15833.9	13351.5	--	--	--	--	--	-	-	-	-
M832T393_POS	10-deacetyl-10-oxo-7-epitaxol	6.55	832.288	0.00768242	6678.39	6745.29	5995.72	7821.46	6045.43	5866.69	4811.19	5487.46	4028.36	3179.48	5017.39	4709.02	18414.2	18545.9	17806.6	18254.8	15459.2	16389.3	16774.6	20039.3	17744.6	16806.2	18384.1	17610.5	12000.9	12441.3	12435	--	--	--	--	--	-	-	-	-
M472T437_POS	10-formyl-7,8-dihydrofolic acid	7.291	472.177	0.0309401	453870	416367	437816	438535	429720	440098	287211	256010	255268	255796	254383	255555	196293	243753	179924	185926	187316	202360	146014	143681	141956	140339	142840	137094	257327	255586	257331	Organoheterocyclic compounds	Pteridines and derivatives	Pterins and derivatives	-	HMDB0247218	C03479	ko01100//Metabolic pathways;ko00670//One carbon pool by folate	Global and overview maps;Metabolism of cofactors and vitamins	Metabolism
M237T264_POS	10,11-dihydro-10-hydroxycarbamazepine	4.401	237.082	0.202231	7488.68	9063.24	7300.49	9619.77	9526.53	4659.51	13831.7	15386.5	6841.25	5204.34	11816.9	12585.6	23256.9	17950.8	24687.4	21843.3	22624.7	17096.7	71779.3	80828.3	81475.5	81826.5	78439.2	71345.4	37230.7	34026.8	33834.6	Organoheterocyclic compounds	Benzazepines	Dibenzazepines	-	HMDB0060676	C07493	ko07033//Anticonvulsants	Chronology: Nervous system agents	Drug Development
M493T192_POS	11-keto-.beta.-boswellic acid	3.203	493.31	0.26286	11557.9	12804.3	9974.85	8965.39	5428.5	9064.22	23621	17528.9	24067.2	30543.1	24471.4	26056.5	24293.4	30582.8	15155	28615.3	43486.4	18290.5	41648.5	15042.1	21062.7	18102.8	21399.5	22532.8	28556.4	32101.6	32095.4	Lipids and lipid-like molecules	Prenol lipids	Triterpenoids	17019-92-0	HMDB0036671	-	-	-	-
M295T406_POS	11.beta.,21-dihydroxy-5.beta.-pregnane-3,20-dione	6.763	295.211	0.153205	6714.6	5407.23	3401.87	3572.27	681.94	1936.18	669.47	456.511	786.726	2203.03	1792.96	1599.17	5561.69	5755.16	4056.92	974.824	5150.88	4527.79	10994.3	4980.17	9168.71	28365.6	33187.4	12773.5	13413.4	12921.9	12927.9	Lipids and lipid-like molecules	Steroids and steroid derivatives	Hydroxysteroids	566-01-8	HMDB0006757	-	-	-	-
M390T166_2_POS	11a-acetoxyprogesterone	2.759	390.272	0.0585963	227.461	304.904	278.333	257.776	154.733	235.625	633.985	290.47	571.163	941.44	951.722	819.165	15843.6	13790.1	16291	14478.4	13611.7	15030	7478.33	5904.44	5918.54	6467.79	5598.48	4798.82	6747.56	6369.39	6388.45	--	--	--	--	--	-	-	-	-
M331T211_POS	11alpha-hydroxyprogesterone	3.521	331.235	0.975785	2980.67	2984.68	2809.14	2113.97	2730.33	2776.75	21391.3	21765.9	21704.7	20253.2	19844.2	21289.9	5489.08	5295.79	4992.05	5261.76	5151.2	5004.04	3163.7	15861.1	4566.18	15691.1	4686.62	15468.5	7511.69	7549.17	7549.02	--	--	--	--	--	-	-	-	-
M248T177_2_POS	12-cytisineacetamide	2.942	248.138	0.24032	4400.25	4032.9	4152.38	4023.13	4369.3	5389.06	4045.34	2664.43	3355.88	3061.03	3491.6	3534.14	5709.76	5595.87	5069.63	5632.15	5590.53	5700.53	18280.4	30170.3	12209.4	18830.1	30032.9	12164	9731.65	9729.98	10326.9	--	--	--	--	--	-	-	-	-
M942T38_POS	12-deoxywithastramonolide	0.64	941.563	0.287895	5550.69	11260.9	6916.35	7735.94	8390.28	8834.9	5492.62	6839.39	6569.32	7230.3	6712.12	7323.67	11535.4	11792.2	11559.4	12231.2	8604.46	8955.22	22223.7	19970.2	21454.7	21399.1	18496.5	20541.8	13114.8	14854.3	13141.9	--	--	--	--	--	-	-	-	-
M239T155_POS	12-hydroxydodecanoic acid	2.591	239.137	0.257778	5724.52	5542.48	4976.98	4893.22	4570.08	6178.37	7226.33	7851.98	7301.81	6531.7	6888.23	6563.49	12928.3	10470.4	12804.1	12936.6	12082.5	14198.3	91985.7	58582	84227.1	65418.6	77253.4	62472.1	30688.8	34051.7	34088.8	Organic acids and derivatives	Hydroxy acids and derivatives	Medium-chain hydroxy acids and derivatives	-	HMDB0304547	-	-	-	-
M589T424_POS	12-o-[deca-2z,4e,6e-trienoyl]-13-isobutyroyloxy-4-deoxyphorbol	7.06	589.31	0.179705	1160.17	877.839	1056.72	1202.26	1153.37	1158.22	1045.18	1222.14	939.582	1200.08	1194.64	1247.27	1713.36	2740.06	2819.55	967.421	2211.24	2477.19	6544.07	2395.43	6516.8	6523.82	3784.81	5083.58	3880.14	3693.29	3690.16	--	--	--	--	--	-	-	-	-
M265T96_POS	12(s)-hydroxy-16-heptadecynoic acid	1.596	265.225	0.954999	5413.9	2485.55	5971.99	7371.2	3544.47	7500.73	1324.34	1125.26	2112.55	1059.88	1107.68	406.598	3681.37	1048.81	1060.97	441.883	334.973	2612.46	118574	105578	191719	142210	172461	144427	30162.4	37207	37262.5	--	--	--	--	--	-	-	-	-
M621T527_POS	12b-o-[deca-2z,4e-dienoyl]-13a-isobutyl-5-ene-7-oxo-4b-phorbol	8.791	621.314	0.0963701	4314.92	4378.27	4193.32	1178.91	4234.23	3996.83	3084.17	6304.93	6653.79	4049.61	4713.07	5543.7	2745.77	2497.11	2941.92	2328.09	2286.68	2652.07	7051.37	7448.02	7146.85	3749.92	8415.44	7554.7	2322.63	3084.75	3241.39	--	--	--	--	--	-	-	-	-
M263T260_2_POS	12s-hydroxy-5z,8e,10e-heptadecatrienoic acid	4.329	263.195	0.00668857	2379.71	2421.63	564.795	1027.65	892.404	2304.55	2219.73	3162.19	2319.59	1646.94	1900.87	2692.67	38374.4	39391.6	43449.8	41281.1	40057.4	40473.5	25285	24429.1	25424.5	26928.1	26465.5	25786.6	16811.6	17165.8	17171.6	Lipids and lipid-like molecules	Fatty Acyls	Fatty acids and conjugates	54397-84-1	HMDB0012535	-	-	-	-
M343T130_POS	12s-hydroxy-5z,8z,10e,14z-eicosatetraenoic acid	2.168	343.2	0.796546	355.031	151.838	93.8535	270.309	10222.8	10222.8	193.756	244.056	491.863	209.446	203.619	363.172	864.056	2701.6	762.213	2477.71	1758.33	1289.76	109994	128153	130742	122338	122301	118623	45166	42062	45151.1	--	--	--	--	--	C14777	ko00590//Arachidonic acid metabolism	Lipid metabolism	Metabolism
M329T492_POS	13-acetyl-9-dihydrobaccatin iii	8.192	329.168	0.592689	17123.9	15651.8	16978.6	16468.9	16709.9	16222.7	8963.73	8164.9	8737.79	8048.06	8325.82	7779.63	17635.9	18555.8	18335.1	19032.3	18223.8	18183.4	5319.35	18544.4	45679	30277.3	26699.2	37396.3	19362.4	16285.4	19401.5	--	--	--	--	--	-	-	-	-
M295T39_POS	13-keto-9z,11e-octadecadienoic acid	0.654	295.223	0.859373	35050.4	43152.6	31210.8	34660.2	34996.3	37145.3	28075.1	32308.5	34249.1	31616.5	29513.4	17238.6	36854.6	31890.8	43056.7	38967.4	42127.8	5649.8	44638.7	71393.3	46435.7	24694.6	29030.4	46495.6	31854	33401.3	31909.2	Lipids and lipid-like molecules	Fatty Acyls	Lineolic acids and derivatives	-	HMDB0004668	C14765	ko00591//Linoleic acid metabolism	Lipid metabolism	Metabolism
M379T286_POS	13,14-dihydro-15-ketoprostaglandin f2.alpha. isopropyl ester	4.775	379.276	0.0160439	151.858	252.753	126.962	148.283	78.4722	130.703	1564.71	1657.28	1291.56	2087.47	1483.39	630.392	194.92	383.606	249.917	354.831	249.884	292.07	592.315	471.051	261.502	521.345	1021.67	806.632	558.461	558.292	538.028	--	--	--	--	--	-	-	-	-
M375T400_1_POS	13,14-dihydro-16,16-difluoroprostaglandin e1	6.662	375.212	0.952616	10176.1	7569.31	6197.87	8317.31	6875.8	10382.4	6876.09	6076.34	5357.87	5904.17	2913.12	2373.35	16872.3	15382.4	17560.6	12501.1	18369.6	14877.6	63849.6	75913.5	77083.8	66015.3	66068.2	91796.1	29066.4	27388.3	27311.6	--	--	--	--	--	-	-	-	-
M499T488_POS	13,14-epoxyfluprostenol isopropyl ester	8.137	499.219	0.26715	3030.54	3398.72	3194.71	2751.18	4187.49	2862.51	5558.99	5211.9	5057.29	4850.97	4861.12	4437.15	2869.85	3236.25	6425.66	1480.06	4246.15	7156.86	12499.4	4238.99	2792.66	13328.8	12983.6	12958.2	6888.02	6870.21	6678.03	--	--	--	--	--	-	-	-	-
M403T24_POS	13(r),14(r)-epoxyfluprostenol isopropyl ester	0.397	403.17	0.229655	719.264	1910.95	628.35	615.888	670.502	827.407	681.414	689.046	751.099	719.117	791.032	745.322	1004.37	1135.64	586.682	1001.33	901.828	559.705	1168.63	1361.09	1440.19	10244.2	1392.36	1187.09	924.246	931.098	892.555	--	--	--	--	--	-	-	-	-
M265T510_POS	13a-hydroxylupanin	8.506	265.185	0.198656	3087.79	1263.59	3452.19	1550.22	2238.51	2015.01	10237.4	10555.9	8212.69	8045.69	9887.52	6673.8	11954.6	15603.6	8184.3	12450.5	13428.6	15149.2	5261.78	7448.38	9714.21	8693.23	6382.22	3518.61	9378.96	8900.15	9374.43	--	--	--	--	--	-	-	-	-
M519T173_POS	13s-hydroxy-9z,11e-octadecadiene-(2-biotinyl)hydrazide	2.88	519.353	0.0847502	2970.5	3313.11	3024.86	2865.62	2808.55	2718.07	5588.87	6140.84	5758.75	5772.32	6035.88	6609.59	23763.5	34995.4	26902.4	36817.6	27808.1	31598.3	16343.1	19956.2	9950.04	16680.3	12769.6	18161.2	13192	13186.6	12231.5	--	--	--	--	--	-	-	-	-
M604T175_POS	14-benzoylaconine	2.914	604.304	0.740228	3469.11	4628.8	4588.44	4514.49	4106.62	4510.91	3391.6	3298.19	3276.64	523.035	3460.74	3719.87	3334.35	1953.69	3136	3174.24	3507.18	3324.76	7389.98	7651.83	7653.64	7428.03	7415.92	8001.15	3311.09	1988.65	3267.52	--	--	--	--	--	-	-	-	-
M526T254_POS	14-benzoyltalatizamine	4.233	526.327	0.0311295	498.872	1960.48	2241.24	2081.77	2208.24	2480.25	1913.44	4518.58	1297.86	4625.2	4751.04	5538.15	5130.55	8307.52	6692.24	7767.52	5788.1	6277.3	37092.9	40792.7	35313.4	39336.6	38806.1	36597.1	14222.5	13894.7	13890.9	--	--	--	--	--	-	-	-	-
M480T346_POS	14-bromo-1-hydroxy-7,8-dehydrodiscorhabdin v (+2)	5.774	479.992	0.000251806	830.825	683.221	618.814	647.805	717.286	643.6	6914.1	7375.74	7281.75	8702.24	6658.18	7084.73	46184.7	43593	45558.3	46602.6	44254.7	46911.9	22456.3	21177.6	19954.2	19526.3	21083.9	20788	21975.7	21978.4	21566.6	--	--	--	--	--	-	-	-	-
M421T311_POS	14-o-acetyldaunomycinone	5.186	421.109	0.0353507	2007.55	1589.25	1754.24	2284.77	552.423	2343.19	1965.81	2151.71	2008.18	2035.78	1825.48	2322.67	30031.5	31129	36306.2	31516.5	30654.9	30832.6	16132.1	15527.2	17052.4	15295.3	17025.2	12015.6	12943.2	12976.3	13374.7	--	--	--	--	--	-	-	-	-
M321T530_POS	14,15-dihydroxy-5z,8z,11z-eicosatrienoic acid	8.837	321.222	0.12467	7563.72	5705.89	5121.62	5221.16	5165.7	5060.72	4612.58	4923.46	766.138	3579.34	4802.39	5893.39	3534.74	6189.57	7038.73	6655.07	7185.41	5150.28	20809.5	19045	20265.8	20359	22160	20212.7	5483.25	4210.36	3918.42	Lipids and lipid-like molecules	Fatty Acyls	Eicosanoids	77667-09-5	HMDB0002265	C14775	ko01100//Metabolic pathways;ko00590//Arachidonic acid metabolism	Global and overview maps;Lipid metabolism	Metabolism
M325T33_POS	14,15-epoxyeicosa-5(z)-enoic acid	0.558	325.27	0.854409	12687.9	13292.3	13919.2	13674.1	10645.2	18076.6	34323.5	38254.7	34763.2	42329.4	39620.9	38684.2	6334.23	6167.43	6395.69	9471.28	10113.2	6352.42	8676.4	6634.94	5690.9	3813.91	7113.84	5124.17	14392.6	14907.9	14430.8	--	--	--	--	--	-	-	-	-
M649T97_POS	15-deoxy-.delta.12,14-prostaglandin j2 biotinamide	1.61	649.37	0.0649817	535.624	153.504	251.45	7667.54	7667.54	429.063	15804.8	17104.2	17785.4	17138.9	33315.7	15804.8	82735.8	86802	89181.2	81334.6	83866.8	83459.1	14261.8	9134.31	11529.3	12369.8	12833.9	5901.76	22322.8	23627.6	22312.8	--	--	--	--	--	-	-	-	-
M284T134_POS	15-deoxy-goyazensolide	2.228	284.329	0.920841	6498.29	4982.98	6359.18	3515.88	5245.65	4769.09	36505.4	39070.7	44624.5	37496.8	39711.4	34469.4	41563.9	33347.5	39851.2	38254.3	38816.7	37999.6	11345.4	7350.9	9888.54	4104.31	6722.25	10547.6	22573.3	22732.3	22806.8	--	--	--	--	--	-	-	-	-
M481T29_1_POS	15-ketofluprostenol isopropyl ester	0.476	481.219	0.0136432	593.311	436.233	449.227	632.699	373.523	462.244	841.264	1369.78	1590.21	1745.83	1357.43	1068.54	2119.04	2046.71	2148.15	2982.2	1867.17	1846.97	1873.57	1876.99	1977.98	5980.95	6610.35	1805.47	1363.61	1241.33	1620.54	--	--	--	--	--	-	-	-	-
M353T47_POS	15(r),19(r)-hydroxyprostaglandin e1	0.782	353.249	0.168351	3446.57	3594.29	4480.61	8041.79	2767.65	5274.58	2707.96	2938.81	1157.25	2700.44	2611.19	3084.72	1435.3	2478.7	7755.02	1364.76	6828.77	6928.18	14965.4	16193.4	16103.4	14520.2	14840.3	15537.4	2570.12	4509.87	3449.38	--	--	--	--	--	-	-	-	-
M411T56_POS	15(s)-15-methylprostaglandin f2.alpha. isopropyl ester	0.939	411.289	0.473306	16383.9	15920.7	5194.01	15257.6	5670.24	15144.4	6129.3	38144.2	6617.84	36420.7	9230.53	10190.7	69444.1	65651.4	4142.49	73794.8	62830	65574.8	30630.3	8319.17	2693.98	2930.09	32041.1	5737.23	32500.5	32963.1	32683.2	--	--	--	--	--	-	-	-	-
M501T267_POS	15(s)-fluprostenol isopropyl ester	4.447	501.256	0.0939097	1561.06	2218.2	2044.27	1642.44	1341.43	1811.95	8293.09	2586.44	1759.69	3064.27	2418.47	7699.09	2693.65	8231.1	7905.64	8767.99	8338.5	7939.23	12994.3	13755	8985.79	13290.6	12980.2	13068.6	6151.27	5376.95	6138.42	Lipids and lipid-like molecules	Fatty Acyls	Eicosanoids	-	HMDB0244675	-	-	-	-
M543T403_POS	15s-hydroxy-5z,8z,11z,13e-eicosatetraene-(2-biotinyl)hydrazide	6.724	543.344	0.555317	1018.9	1704.62	1566.52	2025.52	1693.4	1614.96	261.314	192.901	572.887	465.249	354.629	455.772	2436.2	2213.58	2658.46	3066.42	2772.93	2732.87	5307.55	4745.47	4591.77	4644.5	5232.56	4717.92	3059.89	3057.63	2998.93	--	--	--	--	--	-	-	-	-
M357T352_POS	16-dehydropregnenolone acetate	5.874	357.247	0.00867409	11217.3	11382.8	8366.53	9910.97	10650	8999.19	746.52	665.862	610.17	533.803	463.887	891.999	1024.37	1545.94	1015.75	1570.1	1311.81	508.01	3317.58	2241.89	1969.44	2353.11	2184.39	2540.84	1705.69	1353.89	1774.13	--	--	--	--	--	-	-	-	-
M272T127_POS	16-Hydroxypalmitic acid	2.117	272.257	0.0874219	4295.73	4482.32	4648.91	4354.86	3707.74	5456.44	45688.8	43893.3	43861.5	52172.5	46003.3	47668.1	451834	452559	418696	429310	448330	462384	11602.4	9466.71	7841.08	10614.6	6174.69	8193.94	142971	140952	140961	Lipids and lipid-like molecules	Fatty Acyls	Fatty acids and conjugates	506-13-8	HMDB0006294	C18218	ko01100//Metabolic pathways;ko00073//Cutin, suberine and wax biosynthesis	Global and overview maps;Lipid metabolism	Metabolism
M569T199_POS	16-oxocafestol	3.319	569.367	0.950579	2031.2	2698.06	2330.78	2887.87	3559.21	2504.88	3729.23	2872.71	3594.97	3333.49	4378.3	3815.9	3654.52	6226.47	7281.72	5521.35	3153.71	4120.12	5392.83	6422.84	4396.75	4823.24	6780.53	6459.89	5995.92	5821.44	6136.02	--	--	--	--	--	-	-	-	-
M364T417_POS	16-phenoxyprostaglandin f2.alpha. ethylamide	6.949	364.205	0.273528	2459.36	2742.92	2280.71	2773.21	1222.65	2271.01	7132.75	8075.72	8096.43	7086.62	6372.35	6630.5	5614.56	7778.18	4552.91	7246.35	6847.43	3806.24	30021.4	29210.4	28053.6	2701.42	4621.1	5087.89	3488.54	3794.11	3464.13	--	--	--	--	--	-	-	-	-
M311T329_POS	16,16-dimethylprostaglandin a1	5.476	311.216	0.052281	193626	188365	172834	192946	195746	189172	836954	831781	823409	836955	836747	846901	39731.2	39269.4	39128.6	39043.1	41747.2	38871.7	67222.1	65901	68017	68662.9	68311.8	61977.7	265598	263004	265602	--	--	--	--	--	-	-	-	-
M363T520_POS	16,16-dimethylprostaglandin d2	8.67	363.268	0.0560195	5034.94	4061.66	6358.33	5085.71	5146.19	7474.97	8181.18	5050.58	5175.04	6705.05	6721.13	7169.57	11072.7	7972.92	7883.57	7974.89	9628.84	10962	5397.02	4765.79	5789.47	5990.41	4507.69	6203.83	5385.02	6805.37	6192.72	--	--	--	--	--	-	-	-	-
M666T429_POS	16:0 pa (1,2-dihexadecanoyl-sn-glycero-3-phosphate (sodium salt))	7.145	666.193	0.000291579	3516.26	3532.77	3241.8	3435.02	3960.96	3586.59	2986.81	2526.75	2992.97	3437.34	4629.8	3066.75	3973.46	4184.28	3262.69	3847.19	2532.32	4377.19	5102.87	10367.8	17248.3	11056.1	3556.11	12016.9	4318.79	4685.22	4685.95	--	--	--	--	--	-	-	-	-
M321T247_POS	16.alpha.,17,21-trihydroxypregna-1,4-diene-3,11,20-trione	4.125	321.163	0.566	1602.91	1500.05	1524.45	1489.98	1545.17	1555.7	728.082	2978.33	2967.73	2733.03	2129.64	2224.57	7530.74	9972.42	10848.5	10185.5	8325.87	5965.01	7474.55	14424	7817.16	9208.79	10011.9	13390.5	5437.86	5245.82	5242.58	--	--	--	--	--	-	-	-	-
M313T228_1_POS	17-oxobetamethasone	3.795	313.167	0.367408	4308.05	4510.62	4120.71	3198.67	4020.84	4357.84	1254.85	5015.29	4952.53	4797.59	4064	6132.82	8326.11	8586.35	9457.8	9151.39	6633.12	9109.8	38466.6	38879.9	39397.3	39630.4	40072	36543.2	5787.15	11017.3	5466.19	--	--	--	--	--	-	-	-	-
M333T210_POS	17-phenyltrinorprostaglandin d2	3.498	333.167	0.216819	4437.22	7868.63	5327.23	4943.12	1029.53	5556.41	4919.86	4925.83	4900.5	7175.39	4913.04	1677.12	2661.17	10132.6	9705.03	10293.1	9618.24	10113.2	17093.9	15960.4	17320.9	9931.26	6639.22	10726.7	7632.38	6458.04	6458.87	--	--	--	--	--	-	-	-	-
M482T301_POS	17-phenyltrinorprostaglandin e2 serinolamide	5.02	482.258	0.0597094	247.547	499.627	327.451	467.685	302.657	376.571	759.929	726.141	638.537	341.54	526.689	531.627	2352.1	895.577	2027.32	1996.5	2355.21	1432.47	2881.73	2257.58	2367.31	1950.87	1024.63	2283.11	1282.7	1370.92	1283.49	--	--	--	--	--	-	-	-	-
M466T230_POS	17-trifluoromethylphenyltrinorprostaglandin f2.alpha. ethylamide	3.826	466.252	0.251048	1609.42	1848.95	847.622	1384.99	1672.32	1589.78	3285.3	3140.92	3102.38	3146.39	2924.66	3008.69	4133.29	5894.78	5389.27	5824.95	6052.74	5372.32	9759.15	7574.17	5141.68	5378.57	5488.52	8394.63	5832.15	5074.26	4993.81	--	--	--	--	--	-	-	-	-
M481T109_POS	17-trifluoromethylphenyltrinorprostaglandin f2.alpha. isopropyl ester	1.813	481.258	0.903446	282.816	165.241	207.697	540.056	128.173	300.041	3036.12	1767.35	2020.55	1592.02	950.199	1828	4484.4	8256.03	8846.52	7510.74	6591.09	5262.99	3007.53	2091.25	3747.34	4180.26	4147.07	2628.11	2404.58	2398.84	2629.45	--	--	--	--	--	-	-	-	-
M350T276_POS	17.alpha.-hydroxypregnenolone	4.593	350.263	0.000127079	1719.58	2291.2	2271.69	2144.29	2549.5	2396.17	16118.2	15964	17048.6	17501.6	18969.7	16926.2	13592.3	11704.8	13901.2	12455.9	12996	11304.7	57789.8	58723	61013.4	59200	58970.7	59426.7	30433.2	30528.5	30529.1	Lipids and lipid-like molecules	Steroids and steroid derivatives	Pregnane steroids	-	HMDB0245990	C05138	ko01100//Metabolic pathways	Global and overview maps	Metabolism
M453T221_POS	17.beta.-hydroxywortmannin	3.688	453.157	0.0897688	1425.68	1245.2	1375.78	1651.43	1405.43	1439.93	4604.14	4363.58	4084.07	4057.29	3958.9	4076.57	2862.32	2921.61	2802.39	3014.48	2653.93	753.197	14112.3	13520.2	16461.9	14773.3	15594.3	14876.9	6393.45	5927.46	5948.85	--	--	--	--	--	-	-	-	-
M429T37_1_POS	17.beta.-nandrolone decanoate	0.613	429.332	0.75778	81366	80104.7	70406.2	75313.6	78850.3	78856.2	63151.4	58835.6	62194.1	63416.6	59877.9	57792.9	346959	381937	368897	350926	357787	357301	196900	57092.7	201527	201412	202052	194810	195042	195049	192883	--	--	--	--	--	-	-	-	-
M297T37_1_POS	17alpha-ethynylestradiol	0.623	297.191	0.814317	25848.8	20586.2	21014.3	26819	23225.1	27791.8	12426.6	12603.5	13533.5	15295	11872.1	17191.3	57505.6	59898.7	55232.9	63260.1	62497.9	54638.2	16371.6	22264.2	56725.9	28545.1	54037.4	23069.1	27218.9	37483.8	37420	--	--	--	--	--	-	-	-	-
M471T39_POS	18.beta.-glycyrrhetinic acid	0.654	471.407	0.217618	3353.09	438.751	1723.01	1234	1281.87	774.79	2550.61	2537.18	2291.63	4003.28	1809.38	1488.16	13767.3	9775.41	13820	9089.48	10280.8	10873.8	3332.86	3270.24	4590.81	7505.97	5439.21	8384.21	5435.01	5504.62	5441.23	Lipids and lipid-like molecules	Prenol lipids	Triterpenoids	1449-05-4	HMDB0034517	-	-	-	-
M287T538_POS	19-hydroxytestosterone	8.96	287.207	0.0987606	7049.3	6554.22	6342.65	6898.91	1968.96	6194.59	5440.75	4826.75	5180.73	4977.31	4759.47	4823.69	5953.13	12036	12906.1	12064.8	12217.8	11949.2	54417.4	45079.4	56857.9	42356.6	24346.3	50987.1	12440.5	8299.77	8637.48	Organoheterocyclic compounds	Indoles and derivatives	-	2126-37-6	HMDB0006769	C05294	ko01100//Metabolic pathways	Global and overview maps	Metabolism
M273T268_POS	19-nor-4-androstene-3,17-dione	4.466	273.19	0.0446141	5444.31	5628.47	3859.42	5400.87	4999.82	5355.93	5859.85	4064.41	3197.33	4256.01	4324.47	5251.24	5504.1	3007.71	1931.09	5395.62	3072.74	5743.58	12252.4	10875.1	10059.9	8923.33	9672.61	11032.8	6469.37	5308.63	5286.98	--	--	--	--	--	-	-	-	-
M567T85_POS	1alpa,3beta-diacetoxy-22-hopanol	1.419	567.387	0.0794819	25052	32575.9	32044.6	37721.6	37133.2	41741.9	17138.2	18215.9	18473	14432.5	24095.6	23224.9	50198	43426.7	38264.2	16727.3	38661.6	38993.9	90543.5	58154.1	57857.5	84061.1	53869.8	68673.6	41648.8	40852.9	40861.5	--	--	--	--	--	-	-	-	-
M340T444_POS	1h- pyrazole-4-carboxylic acid, 1-(2,4-difluorophenyl)-5-[[2-[[(1,1-dimethylethyl)amino] thioxomethyl]hydrazinylidene]methyl]-, methyl ester	7.405	340.078	0.087294	1115.35	1660.07	579.146	1235.02	1763.53	1330.33	4587.92	4321.38	4426.86	3796.75	1554.5	2046.85	901.501	8384.57	7576.95	8263.65	8310.52	7508.45	8992.15	10358.7	1356.72	9353.59	9674.4	9140.35	2466.39	5003.22	4986.52	--	--	--	--	--	-	-	-	-
M462T328_POS	1h-1,2,3-triazole-1-octanamide, n-[1,1'-biphenyl]-2-yl-4-(3-pyridinyl)-	5.471	462.217	0.294526	12944.8	12535.8	11435.5	12504	12695.7	12704	13991	17878.4	16144.3	14070.6	14283.7	17469.3	12990.1	10744.6	11090.5	12343.1	12134.2	11294.2	7838.43	5705.68	19892.5	8572.51	11520.5	14031	11514.3	12413	11498.8	--	--	--	--	--	-	-	-	-
M85T304_POS	1h-1,2,4-triazol-3-amine	5.068	85.0274	0.0990215	49939.7	47535	45856.5	49494	49255	51929.8	31824.5	32262.4	30756.5	32941.2	31546.1	31911.3	44304.2	42445.5	44500.7	39840.5	43833.4	44547.3	52036.5	51484.7	47220.1	54413	47234.3	58558.2	44171.1	43494	43482.1	--	--	--	--	--	-	-	-	-
M377T391_POS	1h-1,4-diazepine, 4-(aminoacetyl)hexahydro-2-methyl-1-[(4-methyl-5-isoquinolinyl)sulfonyl]-, (2s)-	6.512	377.167	0.287549	2326.92	1411.03	2724.59	2150.81	1434.07	2104.7	2840.46	2544.81	2965.18	2137.42	2766.46	2344.6	8700.89	9604.38	9305.42	10367.1	8781.11	9259.1	19060.2	21649.4	28456.8	28252.6	33431.1	31607.8	10297.3	9575.07	9730.47	--	--	--	--	--	-	-	-	-
M417T161_POS	1h-1,4-diazepine, hexahydro-1-[(5-iodo-1-naphthalenyl)sulfonyl]-	2.686	416.995	0.00243383	9829.96	9829.96	9829.96	9829.96	9829.96	9829.96	9614.65	9747.78	9314.64	9651.22	12038.5	9614.65	19850	22468	21517.5	21920.2	20087.3	21581	9438.51	9431.81	7898.06	9556.69	10713	11114.7	10082.1	9583.4	9577.8	--	--	--	--	--	-	-	-	-
M269T246_POS	1h-imidazo[4,5-c]quinoline-1-ethanol, 4-amino-2-(ethoxymethyl)-.alpha.,.alpha.-dimethyl-	4.096	269.119	0.0735383	7105.42	6760.32	6254.13	1972.22	7313.34	6203.6	12024.2	9743.39	10890.7	11260.2	11154.2	8360.15	43327.3	45525.4	41971.9	38701	43501.5	41860.4	62094.7	10009.6	63115	66518.8	60976.9	66176.7	35591.7	35591.8	33098.8	--	--	--	--	--	-	-	-	-
M376T396_POS	1h-indazole-3-carboxamide, 1-(5-fluoropentyl)-n-1-naphthalenyl-	6.6	376.207	0.258835	894.527	3388.54	4305.09	3203.19	4121.73	3695.34	6234.44	4764.3	5052.93	5327.05	5322.88	3575.24	14926.7	14220.4	21677.9	14323.2	14019.6	17198.2	25222.3	15794.4	44870.4	20956.7	24659.3	13522.4	9408.32	11603.2	11553.7	--	--	--	--	--	-	-	-	-
M387T230_POS	1h-indazole-3-carboxamide, n-[(1s)-1-(aminocarbonyl)-2-methylpropyl]-1-(5-chloropentyl)-	3.841	387.146	0.106152	18300.1	17681.3	16492	16031.8	15198.7	15678.1	4247.75	5512.61	6366.77	4702.99	5638.49	6972.08	23715.4	27584.2	28857.6	27902.7	28975.2	28650	22199.9	24676	25628.3	23905.6	20509.4	24214.4	19199.5	19196.7	18793.8	--	--	--	--	--	-	-	-	-
M361T420_POS	1h-indazole-3-carboxamide, n-[1-(aminocarbonyl)-2,2-dimethylpropyl]-1-(5-hydroxypentyl)-	7.001	361.21	0.271302	215277	132292	125617	151852	4097.56	166761	173466	193213	288851	228591	245141	159192	8253.52	126019	14913.3	11729	125979	144855	515357	511193	474445	461499	422838	377899	198224	216666	216777	--	--	--	--	--	-	-	-	-
M570T180_POS	1h-indazole-4-carboxamide, n- [(1,2-dihydro-6-methyl-2-oxo-4-propyl-3-pyridinyl)methyl]- 1-(1-methylethyl)-6-[6-[4-(1-methylethyl)-1-piperazinyl]-3- pyridinyl]-	3.004	570.35	0.119491	1989.41	2535.54	915.55	2810.97	2516.05	2992.11	11011.3	5909.13	10842.8	9741.42	5454.96	12650.8	5243.6	10599.5	8542.74	8416.07	9049.13	9970.07	10853.9	11511.4	11155	10317.2	11384.3	12175.9	5792.69	5391.04	5405.24	--	--	--	--	--	-	-	-	-
M368T307_POS	1h-indole-1-pentanoic acid, 3-[(4-methyl-1-naphthalenyl)carbonyl]-	5.12	368.163	0.0287936	4680.06	6051.47	4963.36	7948.99	8341.23	8500.06	12066.9	15337.2	14278.2	16913.2	16365.7	14476.5	61655.4	48720.2	37959.8	46525.1	44844	40246.3	97650.4	105177	98353.6	93324.2	93862.9	97433.6	29366.1	34691.1	34545.7	--	--	--	--	--	-	-	-	-
M344T374_2_POS	1h-indole-1-propanoic acid, 3-(1-naphthalenylcarbonyl)-	6.239	344.125	0.163449	32617.7	30516.6	29511.4	30054.5	30882.7	29489.3	49700.4	47781.9	45274.4	45668.5	45575.8	49941	32605.8	33839.5	33856.8	32356.5	32790.7	34959	53877.2	38180.9	35907.1	37508.2	47714.6	35385.1	39051.4	38647	38720.7	--	--	--	--	--	-	-	-	-
M545T407_1_POS	1h-indole-2,3-dione, 1-(phenylmethyl)-5-[[(2s)-2-[[4-(trifluoromethyl)phenoxy]methyl]-1-pyrrolidinyl]sulfonyl]-	6.781	545.157	0.44391	3142.03	1769.88	2266.52	3064.08	1380.62	2322.14	3358.53	3452.21	3474.24	3320.65	3535.25	3568.44	7761.38	7657.08	8178.21	7988.12	7712.6	8056.62	18472.4	18370.1	18748.8	16981.3	19595.7	2248.93	8648.48	8544.71	8546.08	--	--	--	--	--	-	-	-	-
M566T474_POS	1h-indole-3-acetic acid, 1-(4-chlorobenzoyl)-5-methoxy-2-methyl-, 4-(3-thioxo-3h-1,2-dithiol-5-yl)phenyl ester	7.902	566.027	0.000472542	13747.8	13836.1	13319.3	13349.8	12784	13040.3	5284.25	5834.26	4211.56	5275.91	4461.13	5362.5	2780.84	3004.08	2532.54	3084.33	2382.18	2932.74	964.564	1150.02	1007.94	847.478	673.181	1229.71	5258.13	5322.58	5271.01	--	--	--	--	--	-	-	-	-
M376T312_POS	1h-indole-3-carboxamide, 1-(5-fluoropentyl)-n-8-quinolinyl-	5.204	376.169	0.757854	2636.47	3087.66	2952.41	2687.44	2935.61	2998.72	1812.53	1432.49	2699.51	3822.7	1376.53	3143.06	3103.23	5328.96	5058.64	4925.69	5430.15	7919.24	16817	15539.8	14096.9	13902.2	14997.1	14066.7	5621.51	6571.36	6567.68	--	--	--	--	--	-	-	-	-
M307T557_POS	1h-indole-3-carboxamide, 1-pentyl-n-phenyl-	9.282	307.19	0.207269	973.148	2196.23	1345.96	3561.61	2794.55	3345.07	2815.6	2743.09	2435.82	2580.78	2709.39	2636.3	4867.06	4892.95	434.471	5114.64	205.691	4927.89	13987.4	17136.2	15827.9	20002.7	13849.4	20334.4	6334.33	6477.71	6474.12	--	--	--	--	--	-	-	-	-
M261T372_POS	1h-indole-3-carboxamide, 7-methoxy-1-[2-(4-morpholinyl)ethyl]-n-[(1s,2s,4r)-1,3,3-trimethylbicyclo[2.2.1]hept-2-yl]-	6.196	261.18	0.106409	5021.54	5225.23	4313.15	4756.25	5426.97	5168.97	4980.01	8386.31	8325.43	4170.21	7034.42	6525.44	15602.6	10579.5	15374.4	19195.3	15092.5	14945.3	46338	45084	43079.9	45418.7	45399.8	44225.1	15666	16367.8	15726.3	--	--	--	--	--	-	-	-	-
M275T409_POS	1h-indole-3-carboxamide, 7-methoxy-2-methyl-1-[2-(4-morpholinyl)ethyl]-n-[(1s,2s,4r)-1,3,3-trimethylbicyclo[2.2.1]hept-2-yl]-	6.821	275.159	0.640174	6504.67	6378.05	6198.13	4154.19	5248.18	6796.58	7273.16	23578.6	15856.6	17547.5	16090	15727	16688.6	17667.3	24512.4	20761.1	20722.1	22919.5	23615.3	31878.1	28702.5	24914.5	5182.29	20427.7	16516.5	16529.6	14459.1	--	--	--	--	--	-	-	-	-
M348T576_POS	1h-indole-3-carboxamide, n-[(1s)-1-(aminocarbonyl)-2-methylpropyl]-1-(5-fluoropentyl)-	9.602	348.2	0.0681655	1032.66	859.409	816.648	819.953	833.312	791.321	648.005	635.417	695.352	599.222	410.494	593.465	438.196	702.765	793.645	777.181	676.248	591.616	2957.34	2201.76	2720.55	2688.27	2876.26	383.108	665.897	657.943	749.177	--	--	--	--	--	-	-	-	-
M362T177_POS	1h-indole-3-carboxamide, n-[(1s)-1-(aminocarbonyl)-2,2-dimethylpropyl]-1-(5-fluoropentyl)-	2.958	362.208	0.121247	1327.84	1709.12	1615.85	1545.01	1694.03	1935.19	2410.09	944.382	2662.52	1682.34	2337.67	2652.45	21791.9	23134.6	19830.4	19377.5	24786.6	19813	17569.5	20335.6	4857.61	24296.8	22238.8	20988.3	11705.7	12345.9	12362.1	--	--	--	--	--	-	-	-	-
M398T331_2_POS	1h-indole-3-carboxylic acid, 1-(5-fluoropentyl)-, 1-naphthalenyl ester	5.517	398.165	0.133412	340.271	411.054	495.287	390.223	418.036	232.249	395.317	303.146	294.433	454.842	160.807	518.519	5815.52	3300.55	4931.29	4693.56	5736.23	6923.03	4616.36	4515.14	4644.9	4409.96	4762.89	4696.37	2643.75	2643.97	2720.12	--	--	--	--	--	-	-	-	-
M419T260_POS	1h-indole-3-carboxylic acid, 1-[(4-fluorophenyl)methyl]-, 8-quinolinyl ester	4.338	419.096	0.127639	2240.01	1215.65	1016.55	1246.02	2166.29	1256.48	2540.87	2789.29	2073.77	2295.44	1790.1	970.626	2328.55	2157.05	1791.78	3475.62	1700.06	2207.12	2691.56	1368.89	2586.28	1950.96	3426.69	2380.72	2152.6	2084.68	2251.18	--	--	--	--	--	-	-	-	-
M573T322_POS	1h-indole-3-ethanamine, .alpha.-methyl-5-(2-thienylmethoxy)-	5.374	573.218	0.00428651	869.826	767.866	748.675	852.75	779.792	787.528	1040.27	1141.44	987.492	1008.33	894.809	986.659	2068.36	2371.47	1929.29	1925.11	2172.85	2087.22	11178.5	13573.4	8819.6	9607.36	11856.8	13547.6	4448.58	4188.14	4450.01	--	--	--	--	--	-	-	-	-
M408T57_POS	1h-indole-3-methanamine, 5-(2-amino-5-pyrimidinyl)-n,n-diethyl-1-octyl-	0.949	408.318	0.0923119	3299.93	3285.89	3492.34	2204.76	2723.7	2692.36	7782.79	8266.14	7750.38	8350.54	6992.06	7807.91	4425.29	11647.8	9677.72	10794.8	10488.2	9432.5	9042.98	9338.12	9647.28	9508.71	8540.72	8876.36	5933.29	6659.06	5940.74	--	--	--	--	--	-	-	-	-
M492T196_POS	1h-indole-3,5-dicarboxylic acid, 1-[3-[4-(decyloxy)phenoxy]-2-oxopropyl]-, 3-methyl ester	3.268	492.242	0.150047	3966.32	1395.17	2416.74	1991.64	633.296	1412.5	421.794	225.782	823.255	538.942	483.925	71.7381	6064.09	5223.34	5103.46	4551.43	7625.52	6055.05	7951.48	8303.77	7889.28	8018.87	8048.27	9524.99	4819.22	4679.3	4819.2	--	--	--	--	--	-	-	-	-
M568T422_POS	1h-indole-5-sulfonamide, n-(3-chlorophenyl)-3-[[3,5-dimethyl-4-[(4-methyl-1-piperazinyl)carbonyl]-1h-pyrrol-2-yl]methylene]-2,3-dihydro-n-methyl-2-oxo-, (3z)-	7.041	568.171	0.897927	2373.74	2260.27	2168.14	2233.97	2062.12	2096.18	2170.71	2489.55	1980.75	2466.85	2352.69	2312.45	5038.89	4950.54	4048.48	4979.73	5566.1	5285.9	4796.96	11244.6	6093.02	10487.7	11567	4810.84	5536.65	5163.39	5361.45	--	--	--	--	--	-	-	-	-
M457T37_2_POS	1h-pyrazolo[3,4-d]pyrimidine, 1-methyl-3-[1-methyl-5-(4-methylphenyl)-1h-pyrazol-4-yl]-4-[(3s)-3-(1-piperidinyl)-1-pyrrolidinyl]-	0.62	457.292	0.150863	24310.8	65701.4	44135.1	36428	62463.3	42888	55627	84555.8	56193.5	62575.9	69401.8	69818.5	56639.3	29735.5	58937.6	54252.7	28812.7	61472.1	41474.3	60005.7	52035.1	66459.9	66832.1	62431.9	51145.8	39051.6	51310.9	--	--	--	--	--	-	-	-	-
M439T370_POS	1h-pyrrole-2,5-dione, 3-(1h-indol-3-yl)-4-[1-[2-(1-methyl-2-pyrrolidinyl)ethyl]-1h-indol-3-yl]-	6.159	439.212	0.0573427	5034.07	5418.86	5293.2	5949.17	4481.86	5885.4	12770.3	12134	13871.5	13268.1	11799	12004.3	6495.14	6739.06	5364.31	5176.21	6946.34	5964.57	9290.02	9829.54	9707.21	9525.53	9521.55	9961.16	6195.47	6177.53	5329.07	--	--	--	--	--	-	-	-	-
M972T161_POS	2-((3r)-3-((3r,5s,7s,9s,10s,13r,14s,17r)-3,7-dihydroxy-10,13-dimethylhexadecahydro-1h-cyclopenta[a]phenanthren-17-yl)butanamido)ethane-1-sulfonic acid	2.685	971.57	0.00385471	434.436	1117.86	793.342	815.261	830.722	1116.28	4651.54	3813.83	3745.33	3569.1	3087.58	4149.2	1741.77	1725.32	1534.66	1613.4	645.424	1179.53	10678.3	10613.3	11400.2	11870.6	11081.6	11623.1	4968.88	4345.66	4755.95	--	--	--	--	--	-	-	-	-
M996T196_3_POS	2-((4r)-4-((3r,5r,9s,10s,13r,14s,17r)-3-hydroxy-10,13-dimethylhexadecahydro-1h-cyclopenta[a]phenanthren-17-yl)-n-methylpentanamido)ethane-1-sulfonic acid	3.259	995.627	0.00362097	1911.68	2035.94	707.305	1806.35	1972.37	645.347	5867.24	3681.81	5467.63	6117.65	5074.57	5153.81	6664.69	6529.04	7462.9	6654.76	6594.5	6009.82	7851.33	15703.1	7639.2	8231.97	8223.68	7619.43	6138.3	6075.37	6075.35	--	--	--	--	--	-	-	-	-
M550T131_POS	2-((4r)-4-((3r,5s,7s,9s,10s,13r,14s,17r)-3,7-dihydroxy-10,13-dimethylhexadecahydro-1h-cyclopenta[a]phenanthren-17-yl)-2,2-dimethylpentanamido)ethane-1-sulfonic acid	2.191	550.31	0.0137855	316.874	214.854	127.52	128.543	92.8879	461.049	606.643	589.651	769.156	1238.34	619.662	592.891	5378.24	7491.67	7113.76	1601.6	4223.71	4236.9	23639.6	18297.4	15153.1	18967.5	12938.1	18240	5646.43	6266.95	6163.04	--	--	--	--	--	-	-	-	-
M536T227_POS	2-((4r)-4-((3r,5s,7s,9s,10s,13r,14s,17r)-3,7-dihydroxy-10,13-dimethylhexadecahydro-1h-cyclopenta[a]phenanthren-17-yl)-n-methylpentanamido)ethane-1-sulfonic acid	3.79	536.296	0.000905713	3310.27	3241.6	3150.23	3223.25	3235.28	3024.45	7996.86	6647.3	6499.72	7319.28	6255.25	7215.11	4047.9	7488.91	8420.25	8033.6	7750.36	8404.42	11245.6	7865.63	9069.07	8636.08	11426.9	12215	7412.87	7412.52	7052.35	--	--	--	--	--	-	-	-	-
M556T354_2_POS	2-((6r)-3-hydroxy-2-methyl-6-((3r,5s,7r,8r,9s,10s,12s,13r,14s,17r)-3,7,12-trihydroxy-10,13-dimethylhexadecahydro-1h-cyclopenta[a]phenanthren-17-yl)heptanamido)ethane-1-sulfonic acid	5.892	556.341	0.00672476	7081.53	7935.7	7328.59	7705.86	8066.73	7955.18	3987.13	4334.97	4634.18	4088.69	4184.12	3808.14	7089.28	5056.63	6111.12	8779.93	7658.15	7685.39	3496.6	3662.9	2440.55	3673.58	2866.27	3246.94	6349.48	6593.17	6454.76	--	--	--	--	--	-	-	-	-
M781T402_POS	2-((r)-4-((3s,7r,8s,9s,10r,13r,14s,17r)-7-(((2r,3r,4s,5s,6s)-6-(acetylcarbamoyl)-3,4,5-trihydroxytetrahydro-2h-pyran-2-yl)oxy)-10,13-dimethyl-3-(sulfooxy)-2,3,4,7,8,9,10,11,12,13,14,15,16,17-tetradecahydro-1h-cyclopenta[a]phenanthren-17-yl)pentanamido)ethane-1-sulfonic acid	6.703	781.331	0.00075409	206.989	275.326	332.971	116.775	155.945	363.065	3099.13	2252.85	3280.66	2746.84	3060.73	3062.17	971.774	1393.27	681.317	625.292	293.275	1026.71	2229.88	1637.41	2004.7	1839.25	2421.03	2434.18	1909.31	1842	1841.68	--	--	--	--	--	-	-	-	-
M226T307_POS	2-(2-hydroxy-5-methylphenyl)benzotriazole	5.112	226.081	0.731566	6705.71	7365.62	5528.59	6275.46	3965.24	5452.91	46535.9	48058.7	48621	49104.1	48234	48297.2	21460.8	22329.6	22449.4	19014.9	22048.9	21800.7	2639.99	16236	16122.2	21438.3	16050.6	14724.6	20692.2	20690.2	21168.7	--	--	--	--	--	-	-	-	-
M350T331_POS	2-(2,6-dihydroxy-4-methoxycarbonylbenzoyl)-3-hydroxybenzoic acid	5.508	350.065	0.0155633	699.178	372.853	229.175	354.25	328.159	394.093	1053.48	452.919	304.879	430.433	389.485	246.426	3326.16	2401.86	1922.41	1100.35	3386.71	1952.99	21623.6	26827.1	22236.1	25372.7	23067	27937.5	6733.44	6577.78	6577.9	--	--	--	--	--	-	-	-	-
M182T288_POS	2-(4-amino-1-piperidinyl)cyclohexanol	4.794	182.164	0.0643734	4625.87	4625.87	4625.87	4625.87	4625.87	4625.87	12620.1	43.0941	10925.4	11165.4	7155.76	12620.1	780.464	642.641	808.14	687.685	596.509	643.772	23503.8	21348.5	23426.1	23909.7	22060.8	22788.2	6900.26	6900.25	6934.25	--	--	--	--	--	-	-	-	-
M185T488_POS	2-(4-amino-1-piperidinyl)cyclopentanol	8.128	185.175	0.313696	4266.8	2814.66	4900.9	5173.6	5164.17	5423.56	20732.9	28790.1	27897.1	26411.4	28797.7	25253.9	1106.44	582.293	184.623	440.583	269.042	214.807	79.6612	77.0588	759.802	395.698	395.698	967.412	1699	2053.11	2453.74	--	--	--	--	--	-	-	-	-
M320T330_1_POS	2-(4-chlorophenyl)-3-methylbutyric acid, 1,1,1,3,3,3-hexafluoro-2-propyl ester	5.497	320.002	0.0630099	2118.1	2642.2	2109.42	2115.57	1837.96	2353.75	7294.25	7729.37	8307.43	7171.05	7075.12	7562.71	6252.28	7294.74	6669.56	4188.13	5420.5	7178.14	6489.97	6076.29	5863.7	7151	7123.32	8175.72	6721.17	6751.72	6518.5	--	--	--	--	--	-	-	-	-
M616T75_POS	2-(5-oxovaleryl)phosphatidylcholine	1.247	616.365	0.00317034	1977.47	2102.5	1121.31	2388.71	437.306	1690.16	30676.9	37417	31005	27928.9	31729.2	21664.7	1389.98	2895.61	3168.26	2431.58	1488.54	2086.05	7449.18	7560.82	4145.85	9375.33	8977.45	6494.3	4281.51	4640.49	4646.91	--	--	--	--	--	-	-	-	-
M586T479_POS	2-(n-morpholino)ethanesulfonic acid	7.983	586.156	0.0392633	2940.05	2976.46	3034.31	3261.6	2907.55	2879	4310.32	3682.21	4447.66	3713.71	3968.79	3973.82	4184.49	4213.46	4595.04	816.571	4533.85	954.046	7360.93	7551.73	7657.32	7648.1	9340.61	7749.38	5436.19	5451.91	5451.95	Organoheterocyclic compounds	Oxazinanes	Morpholines	-	HMDB0246678	-	-	-	-
M554T351_POS	2-[(3r,8as)-3,4'-dihydroxy-4,4,7,8a-tetramethyl-6'-oxospiro[2,3,4a,5,6,7-hexahydro-1h-naphthalene-8,2'-3,8-dihydrofuro[2,3-e]isoindole]-7'-yl]pentanedioic acid	5.849	554.195	0.0062507	1664.87	1778.71	1786.59	1590.06	1727.44	994.672	23135.3	22178.7	22744.6	22531.8	23598.8	22359.1	17188.4	16661	17722.9	18179.7	16007	17206.7	22174.4	24955.2	22654.1	23404.1	23430.9	23119.5	21314.7	21333.1	20803.2	--	--	--	--	--	-	-	-	-
M727T39_3_POS	2-[[5-[[2,12-dihydroxy-4,4,10,13,14-pentamethyl-17-(1,5,6-trihydroxy-6-methylheptan-2-yl)-2,3,5,6,7,11,12,15,16,17-decahydro-1h-cyclopenta[a]phenanthren-3-yl]oxy]-3-hydroxy-3-methyl-5-oxopentanoyl]amino]acetic acid	0.655	727.498	0.000388498	16118.9	59810.3	48612.4	55838.8	57862.8	16499.4	164317	152783	160002	159548	156032	164597	24734.8	27541.2	14083.2	23312.1	16698.5	17372.9	23279.6	14015.1	25794.5	28921	24356.8	19949.3	78369.2	79573.6	78389.7	--	--	--	--	--	-	-	-	-
M748T108_POS	2-[2-[19-acetamido-6-(3,4-dicarboxybutanoyloxy)-16,18-dihydroxy-5,9-dimethylicosan-7-yl]oxy-2-oxoethyl]butanedioic aci	1.804	748.436	0.00087309	4979.22	4979.22	4979.22	191.941	118.365	95.6967	176.274	6354.49	6946.39	6670.43	421.937	7533.55	40447.8	79088.2	60715.6	73760.2	69022.5	53152.1	5249.46	6463.77	4225.93	5926.2	4126.78	4532.09	11650.4	12846.7	12839.8	--	--	--	--	--	-	-	-	-
M383T232_POS	2-[2-hydroxy-1-(4-methoxyphenyl)propoxy]-6-(hydroxymethyl)oxane-3,4,5-triol	3.866	383.094	0.212237	5050.63	3830.37	3797.84	3660.33	2385.07	3624.36	1277.1	2035.81	2112.13	1287.42	1911	1763.37	1407.33	1878.35	2230.73	2339.71	2023.36	1974.64	3949.18	2054.72	3487.28	2758.71	3040.7	2856.73	2534.47	2525.14	2931.1	--	--	--	--	--	-	-	-	-
M484T302_POS	2-[2,6-bis(3-methylbut-2-enyl)-4-[(2s,3r,4s,5s,6r)-3,4,5-trihydroxy-6-(hydroxymethyl)oxan-2-yl]oxyphenyl]-2-hydroxyacetic acid	5.037	484.251	0.0624501	804.457	2456.25	2490	2006.68	2614.95	2331.98	2293.02	2840.99	2306.36	2230.63	4128.95	3813.53	8476.8	8500.7	6978.18	3230.36	7978.55	3814.7	11168.5	11480.9	10926.4	12074.4	11210.7	10977.2	6729.03	7218.22	7219.38	--	--	--	--	--	-	-	-	-
M700T478_POS	2-[4-[(3s,3ar,6s,6ar)-6-[3-methoxy-4-[3,4,5-trihydroxy-6-(hydroxymethyl)oxan-2-yl]oxyphenyl]-1,3,3a,4,6,6a-hexahydrofuro[3,4-c]furan-3-yl]-2-methoxyphenoxy]-6-(hydroxymethyl)oxane-3,4,5-triol	7.969	700.275	0.00335602	3433.03	2917.73	3314.71	3234.58	3168.39	3149.62	3070.2	2447.08	3319.11	2534.96	2987.16	2647.2	5211.17	4412.83	1723.71	4095.26	4666.43	1829.82	55917.4	50766.5	61448.2	66343.7	51727.9	52955.1	6377.77	5845.69	6382.93	--	--	--	--	--	-	-	-	-
M378T159_POS	2-[4-hydroxy-2-[(2s,3r,4s,5s,6r)-3,4,5-trihydroxy-6-(hydroxymethyl)oxan-2-yl]oxyphenyl]acetonitrile	2.644	378.235	0.0346778	852.054	2102.73	1535.21	3455.44	884.149	1431.08	10725.9	8905.81	10281.3	7602	9009.15	9722.23	142303	147991	154964	144142	147028	147944	57252.8	61724.1	50642.5	46903.7	49347.5	46880.3	63100.5	63024.1	61251.8	--	--	--	--	--	-	-	-	-
M811T154_POS	2-[5-[2-[2-[5-[2-[2-[5-[2-[2-[5-(2-hydroxybutyl)oxolan-2-yl]propanoyloxy]propyl]oxolan-2-yl]propanoyloxy]propyl]oxolan-2-yl]propanoyloxy]propyl]oxolan-2-yl]propanoic acid	2.574	810.517	0.024019	10058.9	16543.5	6167.7	10601.5	9310.71	11149.8	7071.31	8270.1	7221.2	6441.12	7587.92	1084.66	11866.3	10751	6733.84	11424.5	8017.51	10258.1	18557.7	12907.2	18921.8	11488.8	22476.3	17745.6	12205.5	12207.8	11868.7	--	--	--	--	--	-	-	-	-
M225T295_POS	2-amino-1-methyl-6-phenylimidazo[4,5-b]pyridine (phip)	4.915	225.09	0.743799	2798.46	4364.62	4650.6	4369.51	4315.79	5687.62	12199.7	11532.8	13564.3	13767.6	14538.8	12467.2	10407.1	21779.1	21088.5	6403.34	10258.9	13456.7	2314.79	12935.2	65613.1	13627.1	62391.5	66193.4	15385.6	17571.8	17583	--	--	--	--	--	-	-	-	-
M120T252_POS	2-amino-1-phenylethanol	4.207	120.081	0.992553	1.5904e+06	1.63714e+06	1.58088e+06	1.57777e+06	1.57858e+06	1.57115e+06	3.85724e+06	3.86621e+06	3.70718e+06	3.67425e+06	3.69031e+06	3.69877e+06	9.11751e+06	8.97078e+06	9.1721e+06	9.34995e+06	9.21506e+06	9.23162e+06	6.80169e+06	6.86119e+06	7.14182e+06	6.82303e+06	6.76845e+06	6.86301e+06	6.79319e+06	6.75191e+06	6.79317e+06	Organic nitrogen compounds	Organonitrogen compounds	Amines	7568-93-6	HMDB0001065	-	-	-	-
M250T295_POS	2-amino-10-methanesulfinyldecanoic acid	4.909	250.126	0.347056	2409.84	2887	579.923	2317.38	2427.12	2469.38	5312.45	4768.58	4787.99	5152.22	5339.57	4417.51	34651.3	33508.1	31856.4	33399.1	32802.5	46260.5	14550.2	13838.9	10982.9	14502.6	14555.5	10698.4	16258.4	15038.6	15131.3	--	--	--	--	--	-	-	-	-
M559T242_POS	2-amino-2-[2-(4-octylphenyl)ethyl]-1,3-propanediol-n-biotinoyl-1,5-diampentane	4.03	559.312	0.0271638	4630.22	4500.25	4449.9	4075.85	3995.19	4463.37	3169.29	3542.3	4229.18	4016.54	3783.64	3872.97	2730.36	2473.36	3627.05	2310.16	3394.1	2284.67	14765.7	16455.7	10684.4	17521.6	15638.2	14701.3	3951.66	5131.54	5151.45	--	--	--	--	--	-	-	-	-
M232T209_2_POS	2-amino-4'-chlorobenzophenone	3.479	232.057	0.0969192	11481.1	9284.89	7441.73	8289.02	8433.25	9208.73	9629.32	9816.59	10191.7	10630.5	8230.92	11491	4854.13	2033.22	14565	5269.88	15040.9	1745.96	2246.52	3215.22	2293.85	2961.5	239000	249044	2851.83	2763.55	2965.86	--	--	--	--	--	-	-	-	-
M368T265_POS	2-amino-n-cyclopentyl-1-(3-methoxypropyl)-1h-pyrrolo[2,3-b]quinoxaline-3-carboxamide	4.424	368.225	0.209021	2709.82	612.335	2377.48	2458.47	3166.92	3285.65	830.64	3519.8	897.084	3410.81	3419.51	3523.67	26209.9	25290.6	25596.1	27849.8	24265.8	25349.4	9906.37	12873.2	17778.3	12285.7	7044.3	13331.8	9831.94	9831.94	9815.47	--	--	--	--	--	-	-	-	-
M251T236_POS	2-aminoethylphosphonic acid	3.937	251.042	0.237267	11829.2	7777.9	6713.59	9008.59	10525.3	10232.2	3523.42	1369.35	4250.2	3994.24	4631.88	4775.34	20379	17509.6	10864	12752.9	18894.5	19869.9	7321.76	4961.64	7655.79	7463.33	9400.92	3047.49	10479.5	11029.9	10439.9	Organic acids and derivatives	Organic phosphonic acids and derivatives	Organic phosphonic acids	2041-14-7	HMDB0011747	C03557	ko01100//Metabolic pathways;ko01120//Microbial metabolism in diverse environments;ko02010//ABC transporters;ko00440//Phosphonate and phosphinate metabolism	Global and overview maps;Membrane transport;Metabolism of other amino acids	Environmental Information Processing;Metabolism
M741T32_POS	2-arachidonoyl-1-palmitoyl-sn-glycero-3-phosphoethanolamine	0.541	740.545	0.211072	43112.3	46100.5	40458.1	43664.1	47603.7	49429.9	35864	35663.1	31892.8	40698.5	36012.5	36461.2	46875.2	43698.6	50012.6	45759.7	44352.4	44761.9	159554	164646	166463	173341	163347	159657	77536.3	65373.4	65805.8	--	--	--	--	--	-	-	-	-
M365T41_POS	2-arachidonyl glycerol ether	0.676	365.313	0.0468396	11579.2	17474.9	16336.8	8414.58	8398.72	18548.5	115489	119575	90363.8	126695	55617.8	118968	7873.38	22233.1	9324.43	77948.9	14587.5	19581.2	13550.3	20225.6	18283.6	19758.8	22750	7361.8	33780.2	45051.1	44755.2	Lipids and lipid-like molecules	Endocannabinoids	-	222723-55-9	HMDB0013657	-	-	-	-
M264T343_POS	2-bromo-4,6-dinitroaniline	5.714	263.942	4.95e-06	17212.9	16329.8	16151.7	16149.6	16479.1	16689.5	170808	171965	173251	166954	166718	165033	40026	21989.2	40865.1	21583.4	21645.5	38226.3	142481	141673	137375	141322	139594	139306	80103.5	79985.7	78999.2	--	--	--	--	--	-	-	-	-
M236T185_POS	2-butanone, (2,4-dinitrophenyl)hydrazone	3.085	236.09	0.462195	40034	42173.7	38558.6	39413.8	37819.3	38876	3337.7	2236.9	4405.31	4390.51	4367.56	3817.17	24083	24448.8	20425.1	24064.8	22975.7	29123.6	13812.2	21252.3	20917.4	24040.2	22263	21466.6	15143.3	13998.9	14033.6	--	--	--	--	--	-	-	-	-
M226T243_POS	2-chloro-2',6'-diethylacetanilide	4.051	226.081	0.0574121	11989.4	10773.1	10786.3	11408.3	14716	16719.4	17903.5	15658.1	17668.6	17705.4	20588.9	17500.7	54472.4	54316.1	56810.6	53926.9	57488.1	52926.9	75098	70245.5	72603.7	68121.6	74775	71647.2	115250	114607	114004	Benzenoids	Benzene and substituted derivatives	Anilides	6967-29-9	HMDB0032855	-	-	-	-
M216T209_1_POS	2-chloro-4-methylamino-6-diethylamino-s-triazine	3.478	216.083	0.0294545	54131.9	56172.4	52589.2	52236.8	52806.5	53610.3	44684.1	45480.6	43685.6	46130.8	42551.6	45394.1	28498.2	29004.3	27121.2	27808.5	27420.2	27287.8	58094	29478.2	25213.3	26595.6	24565.3	25396.4	25813.2	24845.3	25814.8	--	--	--	--	--	-	-	-	-
M287T296_POS	2-cis-4-trans-abscisic acid	4.931	287.121	0.0853454	5519.68	7394.63	6618.99	7775.28	8124.97	6035.19	6548.63	6505.19	8728.19	5793.11	9759.07	8126.57	65004.3	63392.6	64888.9	64988.1	62668.2	65302.9	68047.3	31330.6	46076.3	43752.8	35998.8	46209.7	26371	27246.2	27245.8	--	--	--	--	--	C06082	ko01100//Metabolic pathways;ko01110//Biosynthesis of secondary metabolites;ko01060//Biosynthesis of plant secondary metabolites;ko01070//Biosynthesis of plant hormones;ko01062//Biosynthesis of terpenoids and steroids;ko00906//Carotenoid biosynthesis	Chemical structure transformation maps;Global and overview maps;Metabolism of terpenoids and polyketides	Metabolism
M507T405_POS	2-despiperidyl-2-(5-carboxypentylamine)repaglinide	6.75	507.253	0.300684	2549.06	1237.04	2782.29	992.081	3077.36	3122.39	4833.48	5604.79	5269.92	5389.03	5612.22	5443.55	9069.72	9321.5	9936.92	10262.6	9436.71	9813.57	13535.4	15071.5	14684.1	13198.2	15085.9	14042.1	8473.6	8344.84	8340.12	--	--	--	--	--	-	-	-	-
M765T40_1_POS	2-docosahexaenoyl-1-palmitoyl-sn-glycero-3-phosphoethanolamine	0.665	764.534	0.0010393	52884.3	75745.5	53905.4	70164.3	70312.6	74944.1	35750.9	50110.3	32486.4	53832.4	35427.1	37654.4	98819.4	122199	90428	80512.8	111450	83960.3	51094.6	91230.6	61402.7	60741.2	53892.9	110321	56901.8	62711.6	57071.6	--	--	--	--	--	-	-	-	-
M837T49_POS	2-docosahexaenoyl-1-stearoyl-sn-glycero-3-phosphoserine	0.817	836.543	0.085568	10331.3	11494.7	10635.1	9950.77	10456.1	6347.27	8428.21	13523.6	13303.6	2131.64	3940.55	12479.2	28467.2	30286.8	38247.9	45118.9	22541.4	29382.8	33444.1	32213.7	32254.4	34298.3	32043.8	17350.5	21546.9	22000	21572.9	--	--	--	--	--	-	-	-	-
M237T230_POS	2-furancarboxamide, 5-(4-chlorophenyl)-n-[4-(1-piperazinyl)phenyl]-n-(2-pyridinylmethyl)-	3.841	237.085	0.192013	5720.66	5836.02	5589.93	5678.96	5627.08	5580.79	5288.28	6716.65	24644.9	3497.62	6266.92	5136.63	364292	377039	386655	379049	373522	378993	88046.5	93194.3	91364.7	90073.4	88938.4	88286	129629	129641	128063	--	--	--	--	--	-	-	-	-
M315T263_POS	2-furancarboxylic acid, 5-[3-[4-[2-(4-fluorophenyl)ethoxy]phenyl]propyl]-	4.379	315.139	0.322268	12248.8	11082.3	9845.12	10791.9	10598.8	11032.7	10781.9	9967.58	10242.2	11745.4	7224.23	13766.1	13576.7	3334.84	13403.8	12425.4	10124.2	11826.5	21911.1	19131.5	23022.1	21506.1	23830.9	5458.13	9830.97	8861.19	9882.55	--	--	--	--	--	-	-	-	-
M520T244_POS	2-hexadecanoylthio-1-ethylphosphorylcholine	4.069	520.259	0.10988	9016.42	8565.18	8525.68	8023.9	2024.22	8318.27	6961.46	4712.71	9609.63	10719.6	8006.98	71454.9	57223.9	58920.4	2751.46	62481.6	65706.4	61524.1	63213.5	67607.1	67701.9	65193.9	63285.4	5419.32	53700.3	52774	52770.7	--	--	--	--	--	-	-	-	-
M169T298_POS	2-hydroxy-3-methoxybenzoic acid	4.975	169.06	0.76149	45665.7	42676.8	47328.4	44451	43714.9	42567.8	282643	282776	284180	272879	274602	278370	109104	112620	108421	107439	107834	108342	89952.5	97205.2	99357.2	87280.3	95836.4	104875	132944	133060	131902	Benzenoids	Benzene and substituted derivatives	Benzoic acids and derivatives	877-22-5	HMDB0059713	-	-	-	-
M119T297_POS	2-hydroxy-3-methylbutyric acid	4.942	119.048	0.415714	31671.8	32914.8	31391.1	30109.9	29339.5	29629.9	60124.2	62844.7	64194.9	57985.7	61384	60845.4	191775	185421	187580	187458	187888	185229	117268	118026	116730	118337	117846	113646	120169	118817	118647	Lipids and lipid-like molecules	Fatty Acyls	Fatty acids and conjugates	4026-18-0	HMDB0000407	-	-	-	-
M395T356_2_POS	2-hydroxyatrazine	5.928	395.238	0.867645	404379	393794	389986	388377	394658	403033	153701	154668	159597	149864	153614	155863	210340	207041	211899	207577	205368	212351	76561.7	78620.8	76013	74781.3	76286.1	75692.8	190287	195719	195695	Organoheterocyclic compounds	Triazines	1,3,5-triazines	2163-68-0	HMDB0062766	C06552	ko01100//Metabolic pathways;ko01120//Microbial metabolism in diverse environments;ko00791//Atrazine degradation	Global and overview maps;Xenobiotics biodegradation and metabolism	Metabolism
M107T253_POS	2-hydroxybenzyl alcohol	4.212	107.048	0.982662	9985.34	9386.27	8096.31	9457.74	6637.63	9458.12	19066.2	20597.1	16288.9	17076.2	16403.4	14131.9	38520.6	38294.7	39292.9	36272.5	38233.7	36281.6	29179.9	29490.8	23700.1	35662.8	25593.5	32307.5	30632.2	30631.7	30332.1	Benzenoids	Benzene and substituted derivatives	Benzyl alcohols	1990-01-07	HMDB0059709	-	-	-	-
M287T407_2_POS	2-hydroxyestrone	6.781	287.158	0.200161	10103.2	9643.12	9565.42	9210.97	10292.2	9539.58	15008.1	15282.8	16708.5	16002.6	16085.9	12618.9	30225	29574.7	29000.5	27789	31761.3	29935.7	39960.9	47072.7	44736.7	45170.4	39446.1	40189.7	27946	28128.9	27495.4	Lipids and lipid-like molecules	Steroids and steroid derivatives	Estrane steroids	362-06-1	HMDB0000343	-	-	-	-
M367T358_POS	2-hydroxymethylloratadine	5.963	367.097	0.0703223	4889.21	4779.34	4554.04	2690.78	3001.32	5062	7714.17	17562	8839.66	9720.82	7698.4	13001.4	13263.4	10902.9	14659.7	16740	11390.2	14487.8	20656.3	18899.1	19671.1	19752.7	18938.8	18571.1	12718.3	12719.1	12347.5	--	--	--	--	--	-	-	-	-
M232T286_1_POS	2-isopropoxyphenyl n-methylcarbamate	4.762	232.079	0.0447544	3187.38	4818.99	2657.15	5905.94	5339.57	2728.96	3985.56	4613.43	4725.95	914.738	4063.19	4802.08	1739.94	3441.3	7808.79	2762.54	4789.6	3122.18	5371.62	7563.47	9216	6499.11	8035.36	5777.92	7417.57	8116.78	8136.58	Benzenoids	Phenol ethers	-	-	HMDB0256832	-	-	-	-
M717T149_POS	2-linoleoyl-1-palmitoyl-sn-glycero-3-phosphoethanolamine	2.477	716.518	0.998116	1.12135e+06	1.19155e+06	810298	1.17822e+06	1.0835e+06	1.08228e+06	455327	590843	472161	472928	485427	433055	1.63096e+06	920013	926687	902776	1.60914e+06	930867	537303	540096	571754	847453	555808	540062	729648	800811	728653	--	--	--	--	--	-	-	-	-
M337T74_POS	2-linoleoylglycerol	1.233	337.271	0.935501	4694.36	6502.54	5172.96	4919.83	5112.77	5710.45	157115	159452	150804	154706	159744	147444	1953.97	2135.41	1962.57	1879.15	3806.95	1703.04	4660.68	3300.69	3099.93	4980.34	2382.1	3993.26	41927.4	41913.6	48000.7	Lipids and lipid-like molecules	Fatty Acyls	Lineolic acids and derivatives	-	HMDB0011538	-	-	-	-
M168T369_POS	2-mercaptobenzothiazole	6.15	168.004	0.22722	13189.8	12391	13584.6	12782.3	13668	10915	22022.1	20296.9	20006.8	21642.4	20273	21411.4	21981.4	23093.1	23590.8	21902.4	21399.4	21978.1	12679.2	13087.6	9059.77	13019.6	12296.2	13996.4	16169.9	16063	15968	Organoheterocyclic compounds	Benzothiazoles	-	149-30-4	HMDB0030524	-	-	-	-
M398T178_1_POS	2-methoxy-3,5-dimethyl-6-[(4z)-4-[(e)-2-methyl-3-(4-nitrophenyl)prop-2-enylidene]oxolan-2-yl]pyran-4-one	2.964	398.146	0.108076	11077.7	10104.8	9788.45	11563.7	9399.66	10371.8	3422.58	5161.25	4488.65	3956.51	4028.68	3536.34	4181.26	5229.21	1940.43	2831.39	3216.45	5304.99	13135.4	13324.6	12884.9	13722.4	12848.5	13180.3	6272.97	5391.03	5294.69	--	--	--	--	--	-	-	-	-
M152T171_POS	2-Methoxybenzoic acid	2.851	152.046	0.6035	4242.29	11086	9280.47	11323.9	6226.74	8673.25	465.563	3543.92	4085.44	2255.16	3428.32	3365.73	1447.6	2870.14	2920.2	2716.28	3792.52	1765.14	2509.91	752.238	841.149	549.509	195.734	1396.11	3674.37	3671.92	2080.61	Benzenoids	Benzene and substituted derivatives	Benzoic acids and derivatives	579-75-9	HMDB0032604	-	-	-	-
M246T265_POS	2-Methylbutyroylcarnitine	4.424	246.168	0.9956	192917	222880	153029	210234	203945	163310	653487	668782	666278	624328	638351	602707	496793	411136	422003	429556	458394	427509	265002	269688	245880	265991	249732	268451	326472	357299	357245	Lipids and lipid-like molecules	Fatty Acyls	Fatty acid esters	31023-25-3	HMDB0000378	-	-	-	-
M527T349_POS	2-naphthalenesulfonic acid, 7,7'-(carbonyldiimino)bis[4-hydroxy-	5.82	527.025	0.00577537	100.37	153.06	125.216	35.9308	1025.97	35.6598	1005.24	561.965	1469.3	1039.13	1194.11	312.846	4172.96	1900.71	1648.92	1904.08	2480.8	1758.79	8365.95	9742.12	11017.1	9918.5	10729.6	8430.2	3878.37	4021.04	4017.1	--	--	--	--	--	-	-	-	-
M381T576_POS	2-naphthalenol, 1-[[2-methyl-4-[(2-methylphenyl)azo]phenyl]azo]-	9.6	381.148	0.198219	616.364	570.253	459.421	431.828	438.293	463.507	192.126	536.09	543.618	502.101	546.829	483.048	1046.19	1073.24	1432.16	1413.07	410.631	1220.84	851.662	2093.59	236.406	2324.64	2480.83	2346.57	433.804	413.33	540.465	--	--	--	--	--	-	-	-	-
M353T232_POS	2-naphthalenol, 1-[[4-(phenylazo)phenyl]azo]-	3.862	353.126	0.159169	11379.6	12132.9	11086	11434.5	11844.8	10392.2	39930.1	38057.5	39456.5	37444	36452.2	37445.3	47239.4	46528.1	47863.6	49360.1	50074.6	46121.1	33449.2	38802	36242.1	33998.8	38318.8	36426.9	34548.9	34541.5	34033	--	--	--	--	--	-	-	-	-
M203T237_POS	2-naphthoxyacetic acid	3.946	203.081	0.135782	5475.88	5231.31	6484.56	5041.92	8591.41	5848.69	12631.6	20756.2	20024.6	11535.3	10386.2	19375.5	11151.8	6567.4	7596.92	10683	257213	264153	9964.23	12903.9	81242.5	8327.58	79584.2	9125.27	8700.64	9110.17	8706.47	Benzenoids	Benzene and substituted derivatives	Phenoxyacetic acid derivatives	120-23-0	HMDB0032706	-	-	-	-
M226T495_POS	2-nitro-9-fluorenone	8.242	226.063	0.188871	28601.7	27769.9	22162.4	25566.4	19984.5	11791.9	44859.3	44261.4	48891	43555.7	27507.2	43237.8	47592.8	49112.2	47854.8	45418.3	45190	45034	22305.1	24663.6	21632.2	22405.4	22728.4	18289.1	40358.3	39041.6	39046.3	--	--	--	--	--	-	-	-	-
M596T208_POS	2-o-rhamnosylvitexin	3.459	596.204	0.00169239	784.489	910.339	924.618	870.559	746.975	734.458	1679.49	427.205	1662.11	1563.45	1684.97	1478.31	5254.2	3837.05	5053.48	5378.16	4698.28	4815.82	3692.93	3756.89	4038.75	3941.32	2748.87	4020.01	2370.54	2517.04	2376.23	--	--	--	--	--	-	-	-	-
M143T285_POS	2-octenoic acid, (e)-	4.75	143.116	0.674641	4609.89	3919.46	2766.39	3465.17	3698.32	2821.96	6329.92	6668.27	4070.07	6673.61	6267.41	7048.76	64263.3	67388.1	63776.1	59236	63846.1	64923.5	25113	26123.6	25593.4	24530.1	25274.6	25845.7	28379.1	28560.7	28379.1	--	--	--	--	--	-	-	-	-
M783T142_POS	2-oleoyl-1-palmitoyl-sn-glycero-3-phosphocholine	2.374	782.57	0.933334	4.94683e+07	4.55119e+07	4.29166e+07	4.72763e+07	4.63833e+07	4.82088e+07	8.76053e+07	7.73289e+07	1.41282e+08	8.85286e+07	1.31592e+08	7.60649e+07	8.27204e+07	8.63228e+07	9.26566e+07	8.1602e+07	7.83697e+07	8.1324e+07	9.63914e+07	9.46663e+07	9.2669e+07	9.38346e+07	9.18015e+07	9.13075e+07	9.94805e+07	1.05575e+08	9.94261e+07	Lipids and lipid-like molecules	Glycerophospholipids	Glycerophosphocholines	26853-31-6	HMDB0007972	-	-	-	-
M763T39_2_POS	2-oleoyl-1-palmitoyl-sn-glycero-3-phosphoserine	0.651	762.532	0.168777	21749.9	25705	16123	18998.8	20730.1	17019.9	14015	14804	19635.9	18309.4	19157.9	18334.4	22139.3	20632.5	26619.4	25844.4	26113.7	24826.1	31528.4	25744.9	35634.4	30157.9	35123.8	32240.9	21141.8	21963.6	21941.4	--	--	--	--	--	-	-	-	-
M202T38_POS	2-oxo-5-(3,3-dimethylguanidine-1-yl)pentanoic acid	0.626	202.105	0.648374	7140.26	6524.45	6113.64	6028.91	6822.17	5730.61	11074.9	9786.63	10916.5	3529.3	8695.85	7620.74	11528.7	10101.1	29776.1	8317.97	33255.5	31199.9	67224	24520.6	62133.6	25970.1	47603.3	45007.4	18611.9	18037.3	21202.3	Organic acids and derivatives	Keto acids and derivatives	Short-chain keto acids and derivatives	107347-90-0	HMDB0240212	-	-	-	-
M547T390_POS	2-piperidinecarboxylic acid, 1-(3,3-dimethyl-1,2-dioxopentyl)-, (1r)-1-(3-aminophenyl)-3-(3,4-dimethoxyphenyl)propyl ester, (2s)-	6.508	547.303	0.322233	1765.25	1936.55	1254.88	2198.97	1707.4	2488.5	213.081	332.448	764.019	115.428	624.774	158.385	286.994	486.732	384.781	895.451	746.651	310.912	2730.99	2452.36	1637.99	1066.82	2545.77	2287.33	660.528	652.998	652.954	--	--	--	--	--	-	-	-	-
M454T256_POS	2-propen-1-one, 1-(3,4-dihydro-6,7-dimethoxy-2(1h)-isoquinolinyl)-3-(1-methyl-2-phenyl-1h-pyrrolo[2,3-b]pyridin-3-yl)-	4.267	454.203	0.247712	3323.81	2005.56	5274.09	1307.54	4549.88	1651.96	6972.83	6390.78	2927.23	3277.74	5269.16	6777.98	5355.17	8286.78	9056.24	5084.63	8366.53	5801.09	18449.1	18582.4	18490.6	19994.1	17946.8	20296	9789.26	9788.76	8955.45	--	--	--	--	--	-	-	-	-
M374T424_POS	2-propenamide, n-[4-(1-benzoyl-4-piperidinyl)butyl]-3-(3-pyridinyl)-, (2e)-	7.07	374.226	0.685189	5386.96	3797.13	5895.87	5558.67	2749.55	5033.69	11740.6	17390.7	14529.1	14843.7	14802.7	17544.8	6149.5	8031.23	8203.93	7630.34	23063.1	23202.9	16513.5	9806.37	17254.5	17287.6	14529.2	15444.9	12064.9	11272.4	12066.2	--	--	--	--	--	-	-	-	-
M420T247_POS	2-pyrrolidinone, 5-[(1e,3r)-4,4-difluoro-3-hydroxy-4-phenyl-1-buten-1-yl]-1-[6-(2h-tetrazol-5-yl)hexyl]-, (5r)-	4.118	420.226	0.12714	6668.5	6506.38	6841.97	6839.84	6139.72	6178.06	7590.78	5845.75	6662.31	6492.63	6262.15	6367.09	10903	3472.77	5315.49	10739.2	11544.6	6917.45	17398.3	6068.52	16566.8	17819.3	14503.1	16770.8	7981.92	6277.9	8021.94	--	--	--	--	--	-	-	-	-
M366T175_POS	2-pyrrolidinone, 5-[(3s)-3-hydroxy-4-phenyl-1-buten-1-yl]-1-[6-(2h-tetrazol-5-yl)hexyl]-, (5r)-	2.912	366.232	0.576169	1182.97	1215.3	1540.5	1352.14	458.268	1309.36	2832.51	3085.72	2040.1	2701.68	668.671	1225.04	20901.2	22747.2	12565.6	22891.2	23705.2	20437.2	17373.6	8180.35	11331.3	18382	19140.1	8315.68	11888.2	12042.2	11887.3	--	--	--	--	--	-	-	-	-
M573T35_POS	2-sdahma [dmed-fahfa]	0.588	573.484	0.775996	125562	131272	128106	124679	125547	134473	299652	285604	286645	293029	295535	291691	80809.6	87517	90864.7	84159.1	88366.9	90562.6	91453.5	84114.1	90986.1	89735.5	80457.9	89331.9	170518	176802	170506	--	--	--	--	--	-	-	-	-
M137T229_POS	2-tert-butyl-p-quinone	3.817	137.106	0.49284	1727.75	1433.81	1948.23	1550.41	1684.09	1373.16	2728.46	2584.77	2726.95	2556.25	2395.27	2455.14	8227.96	8397.52	8217.77	6566.21	8029.79	7710.94	34368.8	34690.9	25801.7	29660.2	29438.1	28608.3	11667.3	11355	15323.3	--	--	--	--	--	-	-	-	-
M470T362_POS	2-thiophenecarbonitrile, 5-(5,6-dimethoxy-1h-benzimidazol-1-yl)-3-[[2-(methylsulfonyl)phenyl]methoxy]-	6.035	470.088	0.0875673	741.998	553.186	1082.81	830.37	756.635	1070.37	1375.68	1200.87	1288.45	1385.19	1984.85	1310.98	2329.77	4136.71	2102.07	2148.41	2047.64	2415.78	4220.2	4683.7	4409.17	4522.97	4565.7	4593.9	3225.95	2890.85	3228.41	--	--	--	--	--	-	-	-	-
M363T377_POS	2-thiophenecarboxamide, 3-[(aminocarbonyl)amino]-5-(3-fluorophenyl)-n-(3s)-3-piperidinyl-	6.288	363.138	0.264849	10882.9	7901.18	12275.8	7451.1	10948.7	6323.43	2660.7	2752.37	2799.44	2967.44	2417.94	9090.1	9793.66	9132.16	6634.91	9261.8	8792.59	7805.83	20847.6	9670.88	19925.2	20289.1	14417.8	23681.8	7144.23	8391.42	7640.61	--	--	--	--	--	-	-	-	-
M361T339_POS	2-thiophenecarboxamide, 3-[(aminocarbonyl)amino]-5-[4-(4-morpholinylmethyl)phenyl]-	5.645	361.125	0.105302	1638.61	2006.09	1595.92	1707.22	1834.7	1824.09	1298.5	1740.13	1223.07	1754.47	1670.98	1642.7	3878.67	532.164	3479.2	3532.36	3539.32	4147.56	34945.8	31012.9	33771	33751.9	31946.6	34041	11279.7	9825.05	11291.3	--	--	--	--	--	-	-	-	-
M249T336_POS	2,2-bis(4-chlorophenyl)ethanol	5.598	249.035	0.0301443	17707.5	14664.8	19354.4	15066	16144.6	18647.1	21535.5	11725.2	11199.8	27810.8	10895.1	23389.3	50987.6	47458	28597.6	61562.6	28173.2	47486.8	15138.5	2853.02	9952.33	18899.5	7040.46	12024.6	24939.9	24997.3	20711.8	--	--	--	--	--	-	-	-	-
M210T201_1_POS	2,2-bis[hydroxymethyl]-2,2',2''-nitrilotriethanol	3.349	210.131	0.387438	9243.75	9043.62	3588.28	3021.47	2985.33	9311.3	10475.7	2162.15	10931.1	10450.9	12013	1502.41	9469.17	9195.3	9297.03	7482.08	8848.82	961.46	46558.8	47067.5	46904.8	11574.9	13037.2	12263.4	25258.6	23598.3	25273.5	--	--	--	--	--	-	-	-	-
M333T310_1_POS	2,2,2-trifluoro-n-(5-((trifluoroacetyl)amino)-1-naphthyl)acetamide	5.168	333.045	0.0467816	1289.1	698.081	670.288	1143.39	483.422	570.482	3420.83	1654.22	1563.32	1658.43	1353.15	2658.31	266.868	2415.08	721.206	2991.67	2745.37	2640.76	8364.75	8799.51	8587.4	8789.18	9041.54	8677.54	1436.32	993.733	1923.22	--	--	--	--	--	-	-	-	-
M773T335_POS	2,3-dihydromicrocolin a	5.591	772.658	0.0303413	3378.24	3946.21	2201.34	2999.79	4446.95	4366.65	3612.37	4570.47	3378.92	4396.28	3843.52	3953.17	1597	1767.61	2041.28	1925.41	1041.33	1889.89	2392.47	2189.35	1018.86	2482.75	2760.08	2761.62	2499.36	2499.75	2470.55	--	--	--	--	--	-	-	-	-
M715T181_POS	2,3-dihydromicrocolin c	3.02	714.506	4.28e-05	3.74386e+06	3.76736e+06	3.53923e+06	3.66744e+06	3.68632e+06	4.04422e+06	5.30311e+06	5.06487e+06	5.27979e+06	4.98648e+06	4.93941e+06	4.91645e+06	1.49244e+06	1.45658e+06	1.45236e+06	1.47011e+06	1.44911e+06	1.50674e+06	1.74908e+06	1.74748e+06	1.76746e+06	1.7493e+06	1.70195e+06	1.74791e+06	2.32045e+06	2.23198e+06	2.23193e+06	--	--	--	--	--	-	-	-	-
M453T475_POS	2,3-dinorfluprostenol	7.918	453.132	0.104342	3879.05	3890.94	6222.17	2692.56	5845.92	3773.19	3161.16	5557.53	5533.11	5494.81	824.277	5634.64	5906.07	6039.36	6339.06	5284.97	5470.39	6265.17	4866.89	7041.73	5888.31	6632.85	6013.39	6281.27	4213.39	4178.03	2644.59	--	--	--	--	--	-	-	-	-
M560T232_POS	2,3,9,10,11,12-hexahydro-10s-hydroxy-9-methyl-1-oxo-9r,12s-epoxy-1h-diindolo[1,2,3-fg:3',2',1'-kl]pyrrolo[3,4-i][1,6]benzodiazocine-10-carboxylic acid, hexyl ester	3.873	560.232	0.376381	3640.31	3299.4	1980.93	2595.95	2735.71	502.06	29537	29861.5	30367.8	28407.7	27174.6	34783.8	14697.1	11993.2	17115.4	15383.1	13648.6	14364	10027.7	9748.29	14236.2	13118.8	15328.9	14797.9	11850.5	10539.7	11892.9	--	--	--	--	--	-	-	-	-
M575T437_POS	2,4-di-o-methylolivetonide	7.288	575.248	0.870821	4534.71	1701.18	5020.05	4682.85	2523.41	4774.76	4298.84	4116.83	4193.24	3993.74	3961.25	3764.27	8739.09	9398.83	8955.44	11032.6	14162.6	8999.38	14682.1	14001.8	5784.92	14214.8	14962.3	15331.3	6699.15	6703.28	5958.16	--	--	--	--	--	-	-	-	-
M168T255_POS	2,4-diamino-6-nitrotoluene	4.243	168.064	0.428867	50873.8	50497.6	48800	47571.9	48892.7	48413.4	18024.9	18885.4	20373.9	18228	21188.9	20316.7	92073.8	88209.4	81256	88277	89425.2	90101.8	54138.5	57871	54869.9	50254.5	42419.7	53660.6	51530.6	50087.8	50094.9	Benzenoids	Benzene and substituted derivatives	Nitrobenzenes	-	HMDB0060362	C16396	ko01120//Microbial metabolism in diverse environments	Global and overview maps	Metabolism
M123T247_POS	2,4-diaminotoluene	4.124	123.09	0.84127	46909.2	45628.7	43285.2	44669.9	44368.5	47528.5	26115.2	384.812	728.429	707.861	46048.9	687.315	26023.1	25532.7	25723.4	24383.6	25699	15889.7	118165	121986	125135	119199	116747	120686	43633.7	44133.6	43631.1	Benzenoids	Benzene and substituted derivatives	Toluenes	95-80-7	HMDB0041799	C14401	ko01120//Microbial metabolism in diverse environments	Global and overview maps	Metabolism
M215T253_POS	2,4-dihydroxybenzophenone	4.214	215.062	0.253737	80526.6	51576.6	88352	89347.1	89649.2	48908.2	107551	118232	116890	115393	111309	102658	80190.7	84825.3	71288.6	73242.1	73364.3	73534.9	14776.7	7676.55	9247.99	9060.2	8398.54	13204	39602.6	44424.6	39108.5	Benzenoids	Benzene and substituted derivatives	Benzophenones	-	HMDB0240715	-	-	-	-
M680T209_POS	2,4-dihydroxyheptadec-16-enyl acetate	3.488	679.508	8.92e-05	979.209	1107.04	1133.49	1064.01	978.398	975.715	1356.36	1721.15	1647.51	1833.68	1726.9	1471.9	1640.43	1170.87	1710.97	1751.99	1772.68	2262.75	1865.66	1889.49	2331.14	1696.79	1900.74	2040.12	1289.32	1259.52	1291.51	Lipids and lipid-like molecules	Fatty Acyls	Fatty alcohols	24607-09-8	HMDB0031043	-	-	-	-
M246T86_POS	2,4,6-tri-tert-butylaniline	1.425	246.241	0.65476	464131	414159	476597	430133	470791	408937	390116	374601	403805	250491	399893	384786	488014	476582	465085	477141	507410	502182	286517	323883	326943	341515	315618	309481	424552	422003	422006	--	--	--	--	--	-	-	-	-
M224T251_POS	2,5-dimethoxy-4-ethylamphetamine	4.189	224.174	0.186377	1977.4	1118.7	623.221	694.718	486.851	717.09	628.44	484.407	338.617	823.055	88.5089	310.696	6845.04	6133.74	6984.09	6733.2	6875.98	7130.12	25698.9	21058.3	23600.6	19901.3	31669.5	19303.5	10219.5	10223.3	9882.53	--	--	--	--	--	-	-	-	-
M196T48_POS	2,5-dimethoxy-4-methylphenethylamine	0.799	196.132	0.303177	14613.3	13177.4	14597.7	14147.6	14577.2	15897.9	27109.3	27327.4	27432.6	28498.7	1790.25	27430.8	95092.5	87814.8	95243.6	3793.2	87596.8	3553.78	71981.4	76246	84679.7	68695.6	64982.5	80965.5	44919.5	35874.6	36457.4	--	--	--	--	--	-	-	-	-
M210T201_2_POS	2,5-dimethoxymethamphetamine	3.342	210.147	0.419339	6764.3	6991.46	7106.74	7481.2	7246.81	7607.68	9479.36	10536.4	9859.64	9441.39	9348.56	8661.24	7293.1	4830.02	4242.4	4507.54	7005.76	3437.04	16007.5	8859.67	15737.8	13165.3	16579.8	16856.7	7224.65	7724.89	7728.58	--	--	--	--	--	-	-	-	-
M350T317_POS	2,5,5,8a-tetramethyl-4a,5,6,7,8,8a-hexahydro-4h-dispiro[naphthalene-1,2':5',3''-bis(oxolane)]-4,5''-dione	5.291	350.225	0.0149215	1499.27	2162.61	1299.27	3629.73	703.889	2125.34	10155.2	9733.35	9214.17	10817.7	10135.8	10599.4	7598.75	6156.96	8099.75	8468.3	7379.89	7181.91	2867.69	3790.32	4065.68	13635.6	5589.23	14252.3	5716.14	5586.42	5587.28	--	--	--	--	--	-	-	-	-
M243T411_POS	2,5,7,8-tetramethyl-2-(.beta.-carboxyethyl)-6-hydroxychroman	6.858	243.132	0.218002	2139.08	7553.47	1081.53	7107.02	7524.34	590.831	9122.33	8506.58	8961.48	9260.83	666.189	8606.87	25698.6	25013.3	24898.7	24061.7	24661.6	26460.3	125714	226583	173418	247382	264762	250428	197480	197194	199570	Organoheterocyclic compounds	Benzopyrans	1-benzopyrans	4072-32-6	HMDB0001518	-	-	-	-
M571T35_POS	2,6-cyclolycopene-1,5-diol	0.579	571.467	0.113409	21771.9	11362.8	20009.3	20443.7	22470.9	21428.8	28225.8	30844.2	33335.7	40510.5	41649.8	33922.5	23979.5	24354.5	22869.5	28178.8	22053.5	20151	14745.3	18183	26657.5	12029.5	19356.1	16270.2	23679.3	25181.3	25181.1	Lipids and lipid-like molecules	Prenol lipids	Sesquaterpenoids	223744-29-4	HMDB0034902	-	-	-	-
M207T370_POS	2,6-dimethoxy-p-benzoquinone	6.164	207.013	0.00740069	38489.9	36067.5	37018.5	37766	36410.2	35052.1	58564	58960.7	57362.4	58821.1	58254.4	56733.3	38795.8	37937.2	39483.3	38631.4	36366.1	37881.6	39924.2	45258.1	44573.9	48534.9	44524.9	42792.8	45920.5	45684.1	45683.1	Organic oxygen compounds	Organooxygen compounds	Carbonyl compounds	530-55-2	HMDB0029673	-	-	-	-
M155T57_POS	2,6-dimethoxyphenol	0.947	155.081	0.330372	17963.5	15868.6	18481.6	17050.5	17343	18777.5	14838.5	17352.3	15648.2	16652.7	1409.87	15016.6	21191.7	23306	21994.7	23397.7	18649.4	19079.5	60447.6	35131.9	46617.7	45352.9	53085.2	42748.6	26706.1	28682.1	26597.1	Benzenoids	Phenols	Methoxyphenols	1991-10-01	HMDB0034158	-	-	-	-
M334T351_2_POS	2,6-pyridinediamine, n6-[2-[[4-(2,4-dichlorophenyl)-5-(1h-imidazol-2-yl)-2-pyrimidinyl]amino]ethyl]-3-nitro-	5.842	334.054	0.0531596	2971.16	3377.44	3619.7	2474.37	2836.72	3568.49	24532.7	22756.7	26189.4	23816.4	26310.6	27240.6	9016.06	9041.23	9134.46	9000.17	6163.37	6009.71	17113.8	15398.8	18278.3	17014.2	19417.4	16876.9	10890.1	10610.8	10608.2	--	--	--	--	--	-	-	-	-
M455T410_POS	2'-deoxycytidine	6.838	455.165	0.193147	1968.33	1822.82	3182.93	3181.55	931.324	2787.36	3836.55	3478.88	1131.92	5917.83	3198.23	3319.27	2675.17	2625.23	2786.84	3102.2	2760.49	2865.82	14085.3	15032	7967.75	13897.4	5172.32	10448.7	2599.52	3611.78	4487.19	Nucleosides, nucleotides, and analogues	Pyrimidine nucleosides	Pyrimidine 2'-deoxyribonucleosides	951-77-9	HMDB0000014	C00881	ko01100//Metabolic pathways;ko02010//ABC transporters;ko00240//Pyrimidine metabolism	Global and overview maps;Membrane transport;Nucleotide metabolism	Environmental Information Processing;Metabolism
M348T253_1_POS	2'-deoxyguanosine 5'-monophosphate	4.215	348.051	0.50762	30411.2	32471.9	39390.8	35820.9	26010.9	26414.2	15127.5	11941	13441.2	11069.4	6464.57	6556.23	12409.3	11771.6	27040.6	19897.6	11438	12921.9	159173	170379	153493	160480	158009	154976	9199.85	21388.9	21406.5	Nucleosides, nucleotides, and analogues	Purine nucleotides	Purine deoxyribonucleotides	902-04-5	HMDB0001044	C00362	ko01100//Metabolic pathways;ko00230//Purine metabolism	Global and overview maps;Nucleotide metabolism	Metabolism
M348T313_1_POS	2'-Deoxyguanosine 5'-monophosphate (dGMP)	5.224	348.058	0.767412	1725.36	1633.05	1614.74	1586.16	1627.9	1722.83	2151.62	2027.85	2045.37	1849.88	1844.43	2020.93	3817.35	5264.67	6292.98	5967.67	5189.85	5381.83	5734.4	4828.84	4985.27	4537.86	5301.97	5091.33	3620.05	3635.19	3635.19	--	--	--	--	--	C00362	ko01100//Metabolic pathways;ko00230//Purine metabolism	Global and overview maps;Nucleotide metabolism	Metabolism
M253T160_POS	2'-deoxyinosine	2.661	253.091	0.990443	329390	346918	328563	322459	330587	335129	1.24314e+06	1.28017e+06	1.27854e+06	1.27223e+06	1.28059e+06	1.27054e+06	165942	160822	157526	169520	163354	159325	47200.9	56754.8	46309.3	50596.7	48059.9	56166.5	235847	238327	235862	Nucleosides, nucleotides, and analogues	Purine nucleosides	Purine 2'-deoxyribonucleosides	890-38-0	HMDB0000071	C05512	ko01100//Metabolic pathways;ko02010//ABC transporters;ko00230//Purine metabolism	Global and overview maps;Membrane transport;Nucleotide metabolism	Environmental Information Processing;Metabolism
M794T383_POS	2'-epitaxol	6.387	794.294	0.201464	18155.9	16697.3	16726.4	17587.4	16566.1	18948.5	78401	84436.5	89753.3	78381.9	76620.3	82377.5	36081.6	31928.1	37115.9	36825.8	33751.5	35859.9	53129.4	48846.7	53428.4	50030.4	49161.5	56598.2	53554.6	53451.5	53268.7	--	--	--	--	--	-	-	-	-
M375T37_1_POS	2'-hydroxy-2,4,4',5,6'-pentamethoxychalcone	0.621	375.144	0.377289	652.547	990.784	933.21	207.499	656.935	1140.46	557.088	32.1067	482.162	562.587	416.678	92.6916	1764.43	2581.62	1777.81	1036.31	1062.52	1373.55	6169.53	9518.17	9508.94	10066.3	6608.7	9337.81	4234.9	4228.46	4477.47	--	--	--	--	--	-	-	-	-
M315T374_POS	2'-hydroxy-2,5,6'-trimethoxychalcone	6.228	315.126	0.810009	18089.7	15490.9	14420.2	13012.7	11729.3	17142.7	23259.6	23591.2	26000.2	23107.3	26680.8	21812.8	15355	24919.9	22260.5	24924.9	23830	21710.7	29744.5	33733.7	32884	33197.7	34667.6	35054.6	23410.7	23698.4	23698.1	--	--	--	--	--	-	-	-	-
M315T183_POS	2'-hydroxy-3,4,5-trimethoxychalcone	3.044	315.107	0.56904	5266.86	2708.57	6914.5	8362.61	9401.37	5025.25	2724.86	2847.55	2922.3	2604.21	3077.89	2583.23	3275.33	3869.91	2100.5	2288.91	2959.18	3592.84	19981.1	20698.4	21305.8	18520.5	21195.5	21108.9	8327.58	8331.18	8191.84	--	--	--	--	--	-	-	-	-
M303T205_1_POS	2'-methoxy-.alpha.-naphthoflavone	3.416	303.094	0.272836	5591.03	5854.34	2030.47	3628.01	1693.36	3038.43	4439.77	7710.34	8091.01	6213.06	8993.79	8553.15	12318	10808	4225.08	12643.9	9008.06	12599.7	35149.8	37024.1	35243.9	6257.19	34876.3	35051.3	12813.1	12690.1	9373.36	--	--	--	--	--	-	-	-	-
M282T111_POS	2'-o-methyladenosine	1.858	282.118	0.999576	101450	85133.1	80707.3	86367.5	74816.1	74311.5	25503.1	29645.5	26417	19267.4	23745.7	24175.4	637541	715029	666279	745517	656019	733866	289289	317988	312235	323408	298033	383941	333977	355984	348625	Nucleosides, nucleotides, and analogues	Purine nucleosides	-	2140-79-6	HMDB0004326	-	-	-	-
M258T183_POS	2'-o-methylcytidine	3.048	258.133	0.988434	38045.3	42703.9	39264	41001.6	40667.2	41296.6	12131.8	10324.8	11043.2	11082.1	11963.7	18285.8	63884.1	88098.9	88333.5	97522.8	80244.7	79700.4	20329.9	23256.7	43535.3	21147.3	16647.4	38227.6	40081.4	42370.5	40072.6	Nucleosides, nucleotides, and analogues	Pyrimidine nucleosides	-	-	HMDB0242132	-	-	-	-
M301T229_POS	2',5'-dimethoxy-6-fluoroflavone	3.819	301.077	0.527489	21976.6	6145.29	22169.3	19957.7	14426.9	25533.8	30299.6	24989.3	13540.2	25258.8	23212.9	16364.7	13539.6	11685.1	14093.3	10925.5	13557.9	13208.9	37531.2	28122.3	39341.2	24907.1	23232.4	33046.9	12653.1	17738.2	17803.8	--	--	--	--	--	-	-	-	-
M200T351_POS	2',6'-dihydroxy-4'-methoxyacetophenone	5.849	200.067	0.00438515	139584	126652	127670	126730	133299	129542	1.02232e+06	1.02164e+06	1.03029e+06	1.02309e+06	1.00066e+06	999137	505552	497761	509634	510448	492084	508416	977161	967967	976846	973356	959184	966265	652941	644630	644403	Organic oxygen compounds	Organooxygen compounds	Carbonyl compounds	7507-89-3	HMDB0029646	-	-	-	-
M551T439_POS	2',7-bis(acetyl)taxol	7.314	551.231	0.865467	4086.43	2867.57	1226.42	2719.73	2836.64	1251.51	4764.98	3860.75	3850.67	4197.36	4334.39	4414.77	6371.68	6056.71	4597.25	3889.92	6121.06	7010.49	15206.1	15192.3	16148.9	14689.2	2764.32	15383.3	7922.13	7478.06	7934.6	--	--	--	--	--	-	-	-	-
M655T451_POS	2''-galloylhyperin	7.513	655.091	0.00106529	734.825	634.962	1026.62	753.175	890.145	943.606	5259.51	2158	3003.66	5683.56	6940.14	4081.74	180.949	743.999	743.999	128.662	322.559	136.516	947.101	602.421	1560.61	1061.88	1098.08	1559.12	1258.05	1386.38	1393.79	--	--	--	--	--	-	-	-	-
M366T294_POS	2(1h)-pyridinone, 3-[(2s,4s,5r)-5,6-dichloro-2,4-dimethyl-1-oxohexyl]-4-hydroxy-5,6-dimethoxy-	4.894	366.093	0.0895022	1572.1	2429.33	4390.4	1879.49	4712.71	4820.98	5462.18	2689.13	5674.59	6112.26	5889.71	1691.66	10797.4	8242.34	7507.62	5221.82	8610.65	12509.5	41973.2	18193.1	16804.2	16889.4	36388	20419.1	17858.8	16969.4	17816.6	--	--	--	--	--	-	-	-	-
M633T175_POS	2(1h)-pyrimidinone, 5-[3-[(1s,2s,4r)-bicyclo[2.2.1]hept-2-yloxy]-4-methoxyphenyl]tetrahydro-	2.915	633.34	0.298734	583.59	267.384	470.043	533.147	693.355	755.059	1879.09	1849.05	2021.35	2059.42	1852.58	1950.11	7807.12	6980.77	6500.04	7817.34	9243.32	9403.28	8094.42	8897.74	6122.25	6690.37	3005.42	4355.52	5279.21	5233.47	5279.38	--	--	--	--	--	-	-	-	-
M231T411_POS	2(1h)-quinolinone, 7-[3-[4-(2,3-dimethylphenyl)-1-piperazinyl]propoxy]-	6.847	231.169	0.743157	8494.02	7486.01	8165.84	8815.75	8343.4	8882.59	16887	16491.7	18508.2	18143.1	16303.9	15587.8	17977.2	16475.8	18050.2	17452.4	18949.3	15010.4	17132.9	16453.1	16411.3	18887.8	19744.5	15194	16545	16684.9	16685.5	--	--	--	--	--	-	-	-	-
M428T439_POS	20-hydroxy-n-arachidonoyltaurine	7.32	428.256	0.440906	2064.62	2268.8	1921.17	2249.19	2374.67	1424.27	269.623	64.533	410.873	2381.01	197.863	201.848	4327.66	3153.71	2981.15	4109.82	2015.67	2691.39	3580.18	6169.49	6243.35	6301.56	6963.93	6223.93	3067.49	2757.71	4372.88	--	--	--	--	--	-	-	-	-
M521T38_2_POS	20-hydroxyecdysone 20,22-acetonide	0.635	521.355	0.206162	16130	3892.21	15497.5	10692.9	14733.6	12121.6	15350.4	18064.4	17265.8	14898.6	5133.67	10317.1	21426	19597.1	14579.7	20264.4	14149.2	13269.8	42076.2	41897.6	43960.1	31568.6	45450.5	47185.2	26125.7	22396.8	26262.8	--	--	--	--	--	-	-	-	-
M685T250_POS	20'-episerpentinine	4.172	685.356	0.0140135	888.488	1047.92	1075.31	1033.55	717.986	1036.34	559.708	2200.37	1281.2	1978.8	2524	1847.35	3779.25	2811.48	2389.32	3733.17	3752.99	3580.44	4677.26	5044.11	2601.74	4497.44	4508.05	4593.34	2307.6	2310.21	2673.05	--	--	--	--	--	-	-	-	-
M382T258_POS	21-deacetoxy-11-oxodeflazacort	4.304	382.205	0.0888242	17016.8	17934.4	14734.5	16212.6	16379.4	15377.8	4121.5	1871.24	2228.98	4164.68	1821.47	1360.74	3998.91	16911.7	6411.47	3882.78	2970.74	6224.81	13815.1	15359.4	15129.2	14612	14438.3	14491.1	6980.97	7544.78	6951.1	--	--	--	--	--	-	-	-	-
M496T236_POS	21-deacetoxy-11-oxodeflazacort-3,20-hydrazinecarboxamide	3.926	496.261	0.124526	1892.9	1597.59	939.207	867.442	1239.76	929.054	5042.42	5104.11	7861.67	4176.73	5863.76	5563.19	5288.38	4772.25	3566.33	5439.79	5815.21	6427.46	6660.67	6101.38	5494.3	5206.15	6279.93	6614.27	4541.85	4325.43	4432.19	--	--	--	--	--	-	-	-	-
M347T300_POS	21-deoxycortisol	5	347.208	0.0230725	53182.2	45006.5	47296.7	47674.1	46005.3	51633	115699	116266	119001	123233	120489	117642	92689.6	93856.5	92993.5	93791.7	94494.6	91731.7	32759.3	36002.6	31440.6	36930.6	26076.8	33103.8	100756	100756	100965	Lipids and lipid-like molecules	Steroids and steroid derivatives	Pregnane steroids	641-77-0	HMDB0004030	-	-	-	-
M382T151_POS	21-desacetyldeflazacort	2.509	382.21	0.256504	211.205	364.34	103.938	159.995	1622.37	245.35	7328.59	432.156	6342.66	7144.49	3953.46	298.794	1218.02	676.908	764.382	941.813	386.655	1362.4	16604.2	8617.29	17488.8	12821.2	16489.2	14230.1	6406.13	4776.08	6379.39	--	--	--	--	--	-	-	-	-
M333T277_POS	21-Hydroxypregnenolone	4.61	333.235	0.0262558	321.284	312.064	454.826	524.641	249.798	56.2016	1968.55	1469.28	2011.96	1333.67	1619.57	2053.05	5880.32	5810.4	5867.4	6361.12	3764.46	4988.22	4255.72	3692.84	1280.45	3991.84	4751.75	4403.2	948.271	942.908	948.278	Lipids and lipid-like molecules	Steroids and steroid derivatives	Hydroxysteroids	1164-98-3	HMDB0004026	-	-	-	-
M313T57_POS	21-hydroxyprogesterone	0.957	313.235	0.512293	14434.8	13701.6	12047.7	8952.68	10942.8	14250	9047.03	6105.6	11663.3	7087.48	8305.38	6154.06	32385.5	15699.9	26553.5	28770.5	34062.5	25779.4	31452	20844	7095.59	22035.6	30550.8	41174	20978	24329.7	20951.5	Lipids and lipid-like molecules	Steroids and steroid derivatives	Hydroxysteroids	64-85-7	HMDB0000016	C03205	ko01100//Metabolic pathways	Global and overview maps	Metabolism
M503T68_POS	25-acetoxy-3b-hydroxy-20(s),24(r)-epoxydammarane	1.137	503.391	0.0365369	1580.89	735.127	1151.34	400.194	641.327	371.798	174.901	2908.91	5472.18	5608.4	320.243	322.804	10291.9	5485.87	11027.5	12856.7	11242.6	3413.72	8841.97	10006.8	11634.8	9387.58	9197.11	11096.5	7179.82	6959.58	7178.58	--	--	--	--	--	-	-	-	-
M425T272_POS	25-hydroxycholesterol	4.541	425.33	0.0159925	36.7743	532.748	160.41	626.093	233.393	427.842	413.287	978.01	1026.98	931.704	839.402	671.04	5568.02	5652.14	6378.28	5805.99	5216.99	6125.58	1747.19	2719.24	2317.35	3076.67	2439.09	2755.54	2268.44	2536.12	2462.52	Lipids and lipid-like molecules	Steroids and steroid derivatives	Cholestane steroids	2140-46-7	HMDB0006247	-	-	-	-
M163T67_POS	2h-benzimidazol-2-one, 1-ethyl-1,3-dihydro-	1.124	163.088	0.328594	1738.17	2590.71	903.406	1323.81	1132.47	1589.99	1862.94	2668.45	3997.52	3383.5	4261.47	4272.74	52162.7	49006	73240.6	47874.3	69999	35524.6	34679	40906.3	39600.2	41635.4	40386.7	40210.2	28260.5	28261.5	29130.2	--	--	--	--	--	-	-	-	-
M490T379_POS	2r,3s,4s,5r,6s)-2-[[(2r,3r,4r)-3,4-dihydroxy-4-(hydroxymethyl)oxolan-2-yl]oxymethyl]-6-[4-hydroxy-3-(3-methylbut-2-enyl)phenoxy]oxane-3,4,5-triol	6.315	490.235	0.0881465	11494.8	11401.9	24517.1	2540.56	1465.53	12064.3	8502.71	11606.4	8931.57	8804.13	6279.42	6750.97	8909.91	23485.5	6713.22	6424.31	9091.3	8535.7	18265.9	19390.9	20977.6	23681	18277.5	8313.57	13522.1	10098	9556.16	--	--	--	--	--	-	-	-	-
M367T469_1_POS	2s-amino-4-phosphonobutyric acid	7.817	367.078	0.083885	2435.38	1632.41	1849.06	2065.35	1844.98	2283.04	4457.42	4670.39	4040.95	4418.56	4251.32	3660.29	29390.1	29092.4	30642.1	29310.9	31322.2	29739	13868.7	13640.2	11569	11172.6	11871.9	11794.6	13597.3	13551.8	13224.8	--	--	--	--	--	-	-	-	-
M240T169_POS	2s-amino-4e-pentadecene-1,3r-diol	2.812	240.23	0.180893	1837.83	2577.1	3189.52	1781.84	3113.83	2255.99	5245.4	4558.66	6677.49	6262.33	5981.02	5094.28	6812.53	8100.44	7645.37	7087.59	7218.03	6036.48	5805.68	5434.44	4966.29	5876.3	6075.9	6353.88	5045.22	4963.83	5046.81	--	--	--	--	--	-	-	-	-
M184T249_POS	3-(2-hydroxyethyl)indole	4.146	184.059	0.0726172	3393.66	3470.39	3489.36	3546.72	1731.84	3770.72	3957.51	3058.74	3406.34	3836.35	3731.11	2596.03	2835.27	1312.5	1037.46	1786.08	4246.3	3796.76	12497.3	13644.4	10516.6	14037.3	10689.7	12235.5	8578.68	8559.8	6455.71	Organoheterocyclic compounds	Indoles and derivatives	Indoles	526-55-6	HMDB0003447	C00955	ko00380//Tryptophan metabolism	Amino acid metabolism	Metabolism
M431T233_POS	3-(2,4-dihydroxyphenyl)-7-hydroxy-6,8-bis(3-methylbut-2-enyl)-2,3-dihydrochromen-4-one	3.88	431.169	0.15277	1223.24	1222.41	1241.19	1253.48	1041.62	1346.84	2347.68	2381.42	2272.42	2550.63	2496.84	2434.04	7491.15	7370.45	8372.94	8123.19	8074.37	8287.95	11616	11448.9	11526	10785.3	11431.8	11233.4	4960.91	3912.93	3870.99	--	--	--	--	--	-	-	-	-
M375T232_POS	3-(3,4-dimethoxyphenyl)-7-hydroxy-4-phenylcoumarin	3.864	375.108	0.118545	2692.01	4671.76	2621.9	2435.42	3313.35	3396.99	3776.62	4967.71	5167.67	2894.22	4161.63	4691.44	6739.22	6683.34	4986.79	7538.34	6037.53	7055.58	674.262	8901.59	2909.8	2323.69	7978.82	1676.43	4359.27	5131.05	5092.85	--	--	--	--	--	-	-	-	-
M408T457_POS	3-(4,6-dipyrrolidin-1-yl-1,3,5-triazin-2-yl)-1,2,3,4,5,6-hexahydro-8h-1,5-methanopyrido[1,2-a][1,5]diazocin-8-one, 11-(4,6-dipyrrolidinyl-1,3,5-triazin-2-yl)-7,11-diazatricyclo[7.3.1.0&lt;2,7&gt;]tri deca-2,4-dien-6-one	7.623	408.23	0.496763	5697.12	5996.53	2505.09	5205.89	5434.3	3082.53	4174.97	5207.24	4983.24	3868.63	3833.38	4305.26	14768.7	12476.3	13292.7	16863.2	10270.6	9407.95	21830	17899.4	6465.93	21783.2	21971.3	22686.5	10872.6	11016	10872	--	--	--	--	--	-	-	-	-
M389T266_POS	3-(5-hydroxy-2,2,7,8-tetramethyl-6-oxo-7,8-dihydropyrano[3,2-g]chromen-10-yl)hexanoic acid	4.441	389.208	0.157664	2353.06	3113.19	2564.37	6151.41	2701.06	3356.52	13210	12987.4	1294.3	1168.58	11962.3	12178.8	8800.72	7604.79	7655.58	7988.27	7634.52	7198.47	13888.9	13344.2	13045.3	8006.08	5981.86	4288.36	10813.3	10553.8	10553.5	--	--	--	--	--	-	-	-	-
M712T424_POS	3-(cyclohexylamino)-2-hydroxy-1-propanesulfonic acid	7.064	712.295	0.0508382	1556.3	1458.26	1375.14	1433.71	642.762	1448.23	2770.46	2633.25	765.712	2822.52	2788.3	2977.89	3455.33	3530.01	3208.63	2903.14	3400.69	3183.96	7271.05	9741.14	7005.8	7199.48	6735.89	7655.33	2952.51	2924.18	3106.71	Organic nitrogen compounds	Organonitrogen compounds	Cyclohexylamines	-	HMDB0247339	-	-	-	-
M818T394_POS	3-[(2s,3r,4s,5s,6r)-4,5-dihydroxy-3-[(2r,3r,4r,5r,6s)-3,4,5-trihydroxy-6-methyloxan-2-yl]oxy-6-[[(2r,3r,4r,5r,6s)-3,4,5-trihydroxy-6-methyloxan-2-yl]oxymethyl]oxan-2-yl]oxy-5,7-dihydroxy-2-(4-hydroxy-3-methoxyphenyl)-6-methoxychromen-4-one	6.57	818.273	0.000629781	10860.6	10361.5	8274.19	12085.9	11419.7	11842	36986.1	38153.6	36080.6	36581.9	36698.4	43048.5	20959.5	20570.8	18188.1	19616.5	16828.9	19472.2	20549.8	22324.9	23945.3	21448.8	19835.4	21424	26026.9	24188	26027.4	--	--	--	--	--	-	-	-	-
M663T437_POS	3-[(2s,3r,4s,5s,6r)-4,5-dihydroxy-6-(hydroxymethyl)-3-[(2s,3r,4s,5r,6r)-3,4,5-trihydroxy-6-(hydroxymethyl)oxan-2-yl]oxyoxan-2-yl]oxy-5-hydroxy-2-(4-hydroxyphenyl)-7-methoxychromen-4-one	7.29	663.123	0.00241564	443.328	542.351	532.935	721.604	800	648.104	420.502	619.102	481.627	370.213	288.817	345.738	1564.12	2452.8	2271.78	2368.06	1823.43	1905.48	764.889	508.927	402.448	769.791	858.788	714.513	954.902	1096.19	1092.69	--	--	--	--	--	-	-	-	-
M543T59_POS	3-[(3-oh-myristoyl)oxy]decanoyl glutamine	0.989	543.405	0.0877199	2981.44	2467.55	2893.68	2730.37	3098.67	3260.41	2607.2	3292.7	4089.77	4284.29	4863.79	5141.91	14562.6	12613.7	11096.8	20668.7	10644.4	19374.3	12062.3	14969.8	15537	1928.99	12972.1	15114.4	6688.37	6653.33	7526.64	--	--	--	--	--	-	-	-	-
M881T431_POS	3-[(3s,5r,10s,13r,14s,17s)-14-hydroxy-3-[(2r,3s,4s,5s,6s)-3-hydroxy-4-methoxy-6-methyl-5-[(2s,3r,4s,5s,6r)-3,4,5-trihydroxy-6-[[(2r,3r,4s,5s,6r)-3,4,5-trihydroxy-6-(hydroxymethyl)oxan-2-yl]oxymethyl]oxan-2-yl]oxyoxan-2-yl]oxy-10,13-dimethyl-1,2,3,4,5,6,7,8,9,11,12,15,16,17-tetradecahydrocyclopenta[a]phenanthren-17-yl]-2h-furan-5-one	7.178	881.405	0.41244	1529.91	1665.66	1260.33	1579.64	930.959	747.355	70.6558	717.958	294.198	505.863	76.0691	479.843	425.155	339.287	262.587	833.1	481.244	484.051	2330.39	2193.48	2475.54	2122.72	2385.89	1940.23	841.385	824.778	841.484	--	--	--	--	--	-	-	-	-
M345T407_1_POS	3-[(4-methylphenyl)sulfonyl]-1,2,3,4,5,6-hexahydro-8h-1,5-methanopyrido[1,2-a][1,5]diazocin-8-one, 11-[(4-methylphenyl)sulfonyl]-7,11-diazatricyclo[7.3.1.0&lt;2,7&gt;]trideca-2,4-dien -6-one	6.778	345.103	0.160516	13538.9	11765.9	12413.3	12643.2	1895.84	12041.9	11431.5	10763.4	2198.2	11016.5	11196.6	10642.9	8649.29	8533.33	7221.41	5027.1	8493.09	6666.58	31417.3	37096	37415	34377	31628	35723.6	18754.1	10109.9	18723.2	--	--	--	--	--	-	-	-	-
M561T70_POS	3-[(cholamidopropyl)dimethylammonio]-1-propanesulfonate	1.166	561.386	0.00995687	4133.16	2496.56	5776.89	3420.48	4780.45	5448.69	1154.14	2361.07	2180.15	567.311	1023.1	2101.12	62094.2	66049.7	64718.9	64770.5	64561.4	68971.3	23710.8	21812.2	20672.1	20024.6	23243.9	20573.1	29821.6	28879.4	29821.1	--	--	--	--	--	-	-	-	-
M347T33_POS	3-[(z)-heptadec-10-enyl]benzene-1,2-diol	0.543	347.313	0.0598564	41560.4	8734.33	7456.49	11104.6	5420.47	6183.84	5410.53	6731.9	4991.91	4255.58	131.566	6517.35	8231.31	8218.48	8096.45	8047.2	2733.38	7749.84	6667.36	5495.8	8039.43	3605.77	18043.4	6034.06	6838.38	6059.51	6038.12	--	--	--	--	--	-	-	-	-
M399T453_POS	3-[1-(3-aminopropyl)-1h-indol-3-yl]-4-(1-methyl-1h-indol-3-yl)-1h-pyrrole-2,5-dione	7.55	399.158	0.233808	22503.1	22460.4	28485.5	30733.9	29180.8	24034.2	42196.6	46747.2	47683.2	42777.2	41541	47340.3	31680.3	34470.7	31679.5	24529.8	31723.8	27551	38263.1	29820	36506	34335.5	45682.4	43083.7	31803.2	31822.8	31134	Organoheterocyclic compounds	Indoles and derivatives	N-alkylindoles	-	HMDB0257261	-	-	-	-
M384T40_1_POS	3-[2-(6,7-dihydroxy-1,2,4a-trimethylspiro[3,4,6,7,8,8a-hexahydro-2h-naphthalene-5,2'-oxirane]-1-yl)ethyl]-2-hydroxy-2h-furan-5-one	0.659	384.258	0.0910644	27465.7	24585	31187.2	34149.5	32904.9	33352.5	5654.28	7237.72	9187.43	9074.24	4712.59	14878.7	17680.5	13057.7	15649.3	7545.83	30500.7	17742	43691.6	56304.5	44330.3	41946.7	46150.1	37737.5	27058.5	28956.1	28954.5	--	--	--	--	--	-	-	-	-
M443T204_POS	3-[5-hydroxy-7-methoxy-2,3-dimethyl-6-(3-methylbut-2-enyl)-4-oxo-2,3-dihydrochromen-8-yl]hexanoic acid	3.393	443.179	0.549696	1015.21	1827.23	2028.44	1807.02	1911.73	1852.73	3357.72	2946.58	2294.42	973.913	3263.09	2719.9	5419.68	6027.37	5369.23	5590.15	5839.2	5509.94	17585	17987.3	17797.7	18231.3	17138.3	18269.2	8352.97	8355.38	8224.28	--	--	--	--	--	-	-	-	-
M592T350_POS	3-[5,7-dihydroxy-4-(4-hydroxyphenyl)-2-oxo-3,4-dihydrochromen-3-yl]-5,6,7,8-tetrahydroxy-4-(4-hydroxyphenyl)-3,4-dihydrochromen-2-one	5.84	592.15	0.00802242	1150.12	862.811	1189.58	989.634	1140.58	943.316	5730.1	5841.14	5906.02	5043.73	6302.6	5460.84	6792.24	5940.62	1570.37	999.835	6350.82	5643.91	4494.94	4608.55	5626.36	5918.98	6900.56	4113.2	2210.3	2557.75	2475.67	--	--	--	--	--	-	-	-	-
M730T329_2_POS	3-[n,n-bis(2-hydroxyethyl)amino]-2-hydroxypropanesulfonic acid	5.485	730.259	0.000513979	11939.2	12773.7	11878.9	10441.1	11385.5	10658.8	1263.24	1631.94	1777.21	1768.03	662.074	1210.04	1727.06	2539.51	2201.27	1603.78	2175.49	1744.41	2760.38	2276.35	2529.28	2178.03	2672.56	2068.77	2114.01	2032.11	2115.99	--	--	--	--	--	-	-	-	-
M140T298_2_POS	3-amino-2,3-dihydrobenzoic acid	4.974	140.081	0.171664	21806	19443.1	24830.9	20736.8	18542.4	21881.8	141000	139620	139100	140961	136474	142167	55040.1	56679.3	58402.7	58255.2	56820.9	58997.9	50134.5	52533.2	50241.6	52828.6	51135.7	52101.8	69649.1	70388	69929.3	Organic acids and derivatives	Carboxylic acids and derivatives	Amino acids, peptides, and analogues	-	HMDB0251519	-	-	-	-
M206T264_POS	3-amino-2,5-dichlorobenzoic acid	4.397	205.976	0.0175495	6605.3	6027.53	5673.91	5229.57	5718.2	5878.38	4831.31	4623.18	4485.57	4742.4	5439.59	5305.42	765.827	463.5	1140.56	1142.84	850.521	970.24	1078.97	1921.95	1668.19	1096.07	2078.24	1657.84	3489.09	3491.44	4310.19	--	--	--	--	--	-	-	-	-
M561T407_2_POS	3-amino-4-hydroxyphenyl sulfone	6.777	561.128	0.357825	4963.78	5615.3	4333.98	5195.54	3881.41	3633.09	1972.85	2133	2155.17	2552.68	1981.58	2041.91	1749.15	2657.16	1898.55	2415.52	2074.34	2492.82	2034.08	3273.78	3083.2	1191.91	2192.07	2612.46	2613.66	2611.19	2468.96	--	--	--	--	--	-	-	-	-
M202T204_POS	3-amino-5-morpholinomethyl-2-oxazolidinone	3.397	202.106	0.701889	2554.87	2714.14	2726.66	2811.07	2856.77	2640.33	5050.38	5733.65	5525.29	5359.95	4923.7	5418.35	8326.32	8965.27	8617.96	8214.27	8369.49	8876.6	34419.6	36567.7	38975.4	38604.9	38957.9	38555	21056.8	22216.5	21020.7	--	--	--	--	--	-	-	-	-
M86T277_POS	3-Aminobutanoic acid	4.612	86.0579	0.6352	99474.3	750.549	1068.79	621.151	106925	101034	184549	1296.75	2067.05	185015	177696	3386.57	708720	706897	762704	709998	661796	771923	546608	629027	596172	555196	569039	548391	485254	485213	479760	Organic acids and derivatives	Carboxylic acids and derivatives	Amino acids, peptides, and analogues	541-48-0	HMDB0031654	-	-	-	-
M293T342_POS	3-bromo-5-phenylsalicylic acid	5.693	292.969	1.28e-05	29492.9	27867.7	25094.6	26133.8	26827.6	27092.1	231301	231138	233560	230459	229061	233365	444845	447381	425602	437704	431275	426235	428828	441867	439937	444801	436915	428829	390584	383340	383335	--	--	--	--	--	-	-	-	-
M404T350_POS	3-bromohymenialdisine	5.827	403.929	0.00385179	1202.54	1068.6	2005.17	1279.01	618.876	1242.64	14601.2	4076.91	12752.5	12540.1	11747.4	13488.6	13919.1	14187.6	11853.1	14767.9	11849	9666.55	17456.3	18102.1	15383.8	16546.2	16364.7	18198.3	10843.9	10833.1	10052.7	--	--	--	--	--	-	-	-	-
M275T314_POS	3-cyclohexyl-6-(dimethylamino)-1-methyl-s-triazine-2,4(1h,3h)-dione	5.228	275.162	0.0441358	3708.07	1808.34	4692.31	2052.51	3885.99	2122.62	4514.17	9750.93	2683.59	8591.49	1389.48	9390.2	10105.2	11450.2	9670.29	10706.4	10388.7	10199.2	41099.9	48690.5	50649.8	26549.5	37324.9	47016	11957.4	11945.9	11482.5	--	--	--	--	--	-	-	-	-
M255T204_POS	3-cyclopentene-1-octanoic acid, 2-(3-hydroxy-1-penten-1-yl)-5-oxo-	3.4	255.169	0.307673	2073.66	2784.21	2566.4	2321.03	875.705	2588.33	478.866	927.804	2576.4	3690.48	4024.84	3785.34	7678.58	7651.79	6953.69	7377.55	7779.12	784.741	22621	6104.49	27811.4	24062.5	23773.4	28117.7	10655.1	10621.6	9265.1	--	--	--	--	--	-	-	-	-
M577T253_POS	3-deacetylsalannin	4.213	577.289	0.326338	465.859	2529.63	563.029	2546.21	2346.97	2403.11	6329.91	7372.58	5429.76	5811.08	5429.6	4728.96	8877.37	6593.27	8399.14	6800.32	7541.51	7533.14	15479.8	14075.7	6597.23	14752.5	1684.99	14790.1	5249.93	3552.04	5236.45	--	--	--	--	--	-	-	-	-
M116T219_2_POS	3-dehydrocarnitine	3.657	116.106	0.998191	923853	932344	882052	903419	876366	881784	604892	611747	609509	605677	593543	611915	591402	612635	603606	606848	605604	593785	500835	508595	501872	493409	505494	506453	581640	575471	575369	Organic acids and derivatives	Keto acids and derivatives	Short-chain keto acids and derivatives	10457-99-5	HMDB0012154	-	-	-	-
M369T39_1_POS	3-dehydroepiandrosterone sulfate	0.643	369.168	0.186577	22459.9	20338.8	18727.2	20960.7	18584.3	19456.7	8779.06	9068.47	9761.78	9018.24	11037.4	10321.5	21471.4	15811.8	14276.9	16111.4	13857.8	15718.6	27871.2	3041.53	32371.8	31923.5	29859.3	19569.3	18509.9	18420.7	20034.5	--	--	--	--	--	C04555	ko01100//Metabolic pathways	Global and overview maps	Metabolism
M740T38_2_POS	3-demethylthiocolchicine 2-o-(2,3,4-tri-o-acetyl-.beta.-d-glucuronide methyl ester)	0.631	740.2	1.52e-06	5669.74	6068.91	6719.92	5830.04	5448.33	5785	25947.8	22376.1	26352.5	28870.5	23879.4	25628.3	1034.03	1130.46	1352	414.113	1078.2	1469.21	2020.65	739.421	505.815	452.378	755.534	4815.25	13894.6	13136.5	13807.7	--	--	--	--	--	-	-	-	-
M535T162_POS	3-deoxo-3beta-acetoxydeoxydihydrogedunin	2.697	535.247	0.512549	14175.3	17742.4	15518.4	17822.9	13906.9	15365	13710.7	12870.6	12962.2	11893.3	14026.5	3143.93	11613.3	3523.28	11166.9	16573.6	13085.9	9439.27	12126.4	5603.11	25412	25463.8	18487.3	17194.1	12072.3	7777.65	12066.9	--	--	--	--	--	-	-	-	-
M630T352_POS	3-deoxyaconitine	5.87	630.308	0.00153616	15178.2	14564.3	14509.2	15107.9	15362.5	15296.9	32969.3	30402	30567.3	33780.2	31304.9	35913.8	12951.2	13105.8	9503.44	12503.6	12171.3	12760.4	11802.9	12345.5	11640.2	10278.9	11991.7	11723.4	21379.4	21152.4	21149.8	--	--	--	--	--	-	-	-	-
M452T198_POS	3-deoxycaryoptinol	3.3	452.274	0.0263605	21839.8	23798	21653.1	22816.5	21723.4	22333	42774	43459.1	43723.4	42447.3	45316.5	41355.3	104500	103421	105169	105802	118029	111800	140343	152962	141062	132203	139593	139472	86417.6	85588.3	86423.8	--	--	--	--	--	-	-	-	-
M369T361_POS	3-feruloylquinic acids	6.02	368.795	0.208379	481.127	258.955	421.343	401.564	452.095	460.151	5005.45	5648.84	4572.47	3669.44	5796.13	5984.8	774.748	812.042	623.729	901.191	806.613	882.058	4622.87	4552.81	4390.04	4525.29	4855.02	4854.21	2426.38	2425.14	2290.86	--	--	--	--	--	-	-	-	-
M212T293_POS	3-hydroxy-4-methoxycinnamic acid	4.884	212.102	0.0529497	42622.4	40204.9	40553.9	40745.5	40069.5	39315	40576.5	43728.5	43672.5	41313.2	40911.9	41890.1	57978.9	58824.2	56109.2	56800	56651.3	57691.4	69884	75450.8	74596.7	72193.2	69792.2	72887.4	54090.2	54087.3	52598.7	Phenylpropanoids and polyketides	Cinnamic acids and derivatives	Hydroxycinnamic acids and derivatives	25522-33-2	HMDB0000955	-	-	-	-
M424T113_POS	3-hydroxyoleylcarnitine	1.89	424.336	0.60564	3968.72	206.545	221.229	170.775	3968.72	3968.72	5442.41	7689.62	7869.19	6592.59	7849.62	8701.22	1717.03	4548.84	5062.84	4452.84	4830.32	5943.64	1661.18	1247.41	664.558	2083.5	1743.23	1607.84	4296.08	3566.63	3871.71	--	--	--	--	--	-	-	-	-
M504T414_POS	3-hydroxyphysodic acid	6.898	504.222	0.000519361	4486.83	6752.48	6463.17	4383.96	3845.58	4289.63	4948.44	8199.79	5538.55	8938.76	4133.93	8193.62	7038.33	7309.99	4637.12	4580.69	10700	13830.2	23283.4	9665.1	31332.1	6214.68	32815.9	32650	7171.53	7672.09	7883.37	--	--	--	--	--	-	-	-	-
M471T363_POS	3-hydroxyspirost-9(11)-en-12-one, 3-ac	6.053	471.301	0.00665239	5815.48	5707.19	5594.6	5407.79	5388.35	6848.56	3027	1444.22	2638.61	2623.66	3158.02	3107.65	22719.1	21968.6	22400	21454.3	21142.4	22805.4	13927.4	10817.9	14339.8	12999.1	13116.3	12483.5	11728.1	11373.6	11720.8	--	--	--	--	--	-	-	-	-
M389T469_POS	3-isoxazolecarboxamide, 5-(5-chloro-2,4-dihydroxyphenyl)-n-ethyl-4-(4-methoxyphenyl)-	7.811	389.095	0.110008	3596.33	3390.44	2836.65	4543.37	4692.67	5240.36	2631.19	2503.97	1309.78	2638.33	1117.67	2439.29	1145.79	2649.47	3245.03	897.426	596.357	2734.46	6039.81	1952.75	6486.98	5054.38	1133.49	651.406	2664.43	2316.84	2392.37	--	--	--	--	--	-	-	-	-
M967T324_POS	3-methoxycolensoic acid	5.407	967.415	0.000498795	110.493	2786.92	2786.92	2786.92	2786.92	2786.92	4843.92	4152.65	5312.69	4939.73	5344.22	4643.03	2687.9	3122.41	2555.5	2942.99	2865.17	2336.61	934.644	839.161	1722.6	1214.07	1007.62	1178.91	1437.69	1474.59	1437.93	--	--	--	--	--	-	-	-	-
M69T271_POS	3-methyl-2-buten-1-ol	4.509	69.0691	0.955571	12549.9	12973.8	14318.3	13023.6	13310.1	12742	20193.1	17331.2	15524.7	16157.2	21453.9	19236.1	93525.3	94177.5	97505.4	92108.9	96819.6	95363.2	77946	79957.1	71998.5	78378.2	75147.6	77325.7	64639.8	65227.8	64635.9	Organic oxygen compounds	Organooxygen compounds	Alcohols and polyols	6117-91-5	HMDB0033858	C01390	ko00740//Riboflavin metabolism	Metabolism of cofactors and vitamins	Metabolism
M283T223_POS	3-methyl-2-oxopentanoate	3.712	283.101	0.205599	10783.3	11411	12899	9757.13	8401.12	8879.7	78488.5	73966.1	76940.7	74988.7	75121.3	74571.9	26592.4	25217.8	14626.2	24156.8	20523.3	22709.1	19456.5	4321.34	20118.1	21445.7	19562.6	20135.6	25442	30844.8	25435.8	--	--	--	--	--	-	-	-	-
M579T49_POS	3-methylglutarylcarnitine	0.819	579.318	0.889996	833.054	1029.76	404.945	915.66	519.447	672.871	1000.17	1549.12	2324.83	1744.19	1266.22	1495.67	17345.1	21536.4	15347.3	16663.1	14337.1	23964.5	7164.39	4546.22	5317.62	5014.24	5865.82	3273.38	4761.66	4644.06	4803.41	Lipids and lipid-like molecules	Fatty Acyls	Fatty acid esters	102673-95-0	HMDB0000552	-	-	-	-
M170T239_POS	3-methylhistidine	3.977	170.08	0.304396	4352.63	4760.95	4782.89	4847.3	5011.32	4399.57	2760.19	5135.43	2813.2	3354.75	5054.1	4458	5879.74	5159.46	977.678	722.611	3922.76	4274.51	8575.17	6778.88	6624	14728.5	9450.36	12112.3	5899.53	7016.17	5782.35	Organic acids and derivatives	Carboxylic acids and derivatives	Amino acids, peptides, and analogues	368-16-1	HMDB0000479	C01152	ko01100//Metabolic pathways;ko00340//Histidine metabolism	Amino acid metabolism;Global and overview maps	Metabolism
M328T163_2_POS	3-monoacetylmorphine	2.721	328.16	0.108705	2156.74	1624.22	1748.97	2306.92	2155.98	2319.72	5945.88	4244.28	5333.67	4001.4	6228.19	6420.71	5632.09	6174.82	5016.98	2284.97	5575.62	4535.71	21280.2	18868.9	19726.3	20807.2	4715.07	21172.9	11457.1	11456.9	11378.2	--	--	--	--	--	-	-	-	-
M276T357_POS	3-nitrobenzanthrone	5.944	276.046	0.0049429	14196.3	9912.7	17225.5	15104.7	16242.5	13347.1	20779.5	20458.3	21230.2	25965.3	23243.4	18620.5	35034.7	36950.2	28518.9	32451.8	34334.7	36221.7	12772.9	29733.3	9262.91	91803.4	98807.3	35654.2	27071.3	25230.1	27072.3	Benzenoids	Phenanthrenes and derivatives	-	-	HMDB0245947	-	-	-	-
M1131T75_POS	3-oxo-3-[[(10e,20e)-5,7,9,19,23,25,27,31,33,34,35-undecahydroxy-8,10,14,18,22,26,30-heptamethyl-15-[(z)-4-methyl-10-[(n'-methylcarbamimidoyl)amino]dec-4-en-2-yl]-17-oxo-16,37-dioxabicyclo[31.3.1]heptatriaconta-10,20-dien-3-yl]oxy]propanoic acid	1.248	1130.75	0.00187821	12161.1	9418.98	6580.16	12512.6	12439.7	13394.5	9665.14	9199.18	7468.24	8971.15	5859.65	9445.09	18786.2	16921.7	20077.4	18749.4	14408	16969.2	38443.4	39390.9	31362.4	38494.2	56437.2	38792	27782	27785.1	27480.5	--	--	--	--	--	-	-	-	-
M214T346_POS	3-phenylazopyridine-2,6-diamine	5.759	214.117	0.154417	18723.5	18721.9	14764.1	15336.8	17763.6	17862.5	5243.55	6759.08	6383.26	5702.81	6299.85	5732.93	21333.9	16864.8	15781.5	17213.1	20534.6	18755.1	7843.7	7387.9	8024.22	8538.16	7341.62	8443.19	9210.03	8991.67	9204.42	--	--	--	--	--	-	-	-	-
M320T389_1_POS	3-pyridinecarbonitrile, 6-[[2-[[4-(2,4-dichlorophenyl)-5-(5-methyl-1h-imidazol-2-yl)-2-pyrimidinyl]amino]ethyl]amino]-	6.483	320.026	0.0203297	2340.35	1811.32	1649.64	1855.75	1890.19	1765.07	9064.4	5605.61	6433.89	8818.85	7344.53	5643.3	1704.94	1664.47	1557.36	1237.22	1887.06	1253.52	4076.87	4911.78	4686.18	4464.33	5136.82	4151.51	4465.22	4496.63	4662.44	--	--	--	--	--	-	-	-	-
M374T415_POS	3-pyridinecarboxamide, n-(2,3-dihydro-7,8-dimethoxyimidazo[1,2-c]quinazolin-5-yl)-	6.92	374.099	0.350342	3629.52	2916.62	4988.17	2437.37	4911.66	3186.31	5189.23	5720.24	4928.22	5898.36	6219.12	5129.25	6877.11	5855.59	6796.95	6605.72	3535.68	6692.12	14582.9	4294.95	14141.2	13036.6	5109.67	5976.18	6737.88	7111.15	7137.48	--	--	--	--	--	-	-	-	-
M457T156_POS	3-quinolinecarboxamide, 1,4-dihydro-6-(1-methylethyl)-4-oxo-1-pentyl-n-tricyclo[3.3.1.1(3,7)]dec-1-yl-	2.605	457.292	0.112195	6788.64	6709.97	4027.94	7632.37	6016.95	6110.63	14601.5	15169.7	11307.5	15773.3	14112.3	15337	28885.7	27645.1	27245.9	29204.6	29714.7	27872.2	18682.9	18003.1	18083	19461.4	20015.3	17302	17130.3	17127.9	16920	--	--	--	--	--	-	-	-	-
M489T87_POS	3-quinolinecarboxamide, 6-(2-furanyl)-1,4-dihydro-8-methoxy-4-oxo-1-pentyl-n-tricyclo[3.3.1.1(3,7)]dec-1-yl-	1.456	489.281	0.397106	18015.9	17905	17983.2	18262.9	17640	17408.7	33873.3	33739.3	24099.7	35019.4	29958.7	32884.7	23986	18734.1	25346.2	7726.55	25532.6	28262.4	33293.8	36603	23585	27204.6	30988.6	33309	23049.3	18571	22980.6	--	--	--	--	--	-	-	-	-
M546T430_POS	3,15-dibenzyl-1,4,12-trimethyl-1,4,7,10,13-pentazacyclopentadecane-2,5,8,11,14-pentone	7.171	546.199	0.0297882	4449.65	4231.79	4456.04	4571.96	5052.52	4690.24	7150.31	7637.68	6278.61	7859.52	8062.89	7172.39	23139.2	19178.5	18333.5	16869.3	18792.2	18052.9	26024.5	24144.6	23923.4	15450	21858.1	23093.1	14460.8	14467.8	9975.31	--	--	--	--	--	-	-	-	-
M142T206_POS	3,3-Dimethylacrylic acid	3.426	142.085	0.767	2324.91	2166.48	2188.22	2380.53	2358.06	2145.88	3527.31	2710.42	2770.65	3078.81	3351.94	3103.54	13979.4	7242.59	4350.66	6300.96	5299.34	6075.03	10858	8721.51	42674	11098.8	39356.3	40163	11437.1	8718.47	9154.78	Lipids and lipid-like molecules	Fatty Acyls	Fatty acids and conjugates	541-47-9	HMDB0000509	-	-	-	-
M255T449_POS	3,3'-dichlorobenzidine	7.489	255.025	0.00231731	9972.93	8878.51	9453.54	10736.7	10648.6	10308	350.022	120.413	249.062	394.364	129.816	140.095	1287.56	1888.34	4446.09	2698.76	1895.04	2971.69	2435.81	1391.2	933.566	989.224	1991.65	1456.44	4412.34	3760.31	4420.15	Benzenoids	Benzene and substituted derivatives	Biphenyls and derivatives	-	HMDB0245999	-	-	-	-
M509T228_1_POS	3,3'-diiodo-l-thyronine	3.806	508.878	0.0214034	519.141	436.8	452.62	446.957	412.725	410.947	1282.82	1466.68	1371.82	1042.25	1073.68	1435.67	4744.75	5610.08	5929.19	4967.75	5469.41	4414.73	1137.05	1516.08	1370.1	1433.58	1162.25	1423.07	2524.54	2538.42	2510.09	Organic acids and derivatives	Carboxylic acids and derivatives	Amino acids, peptides, and analogues	-	HMDB0246002	-	-	-	-
M227T59_POS	3,3'-dimethyl-4,4'-diaminodiphenylmethane	0.981	227.15	0.917875	4704.26	4697.97	5342.78	6170.33	4990.83	5295.72	10966.3	13168.9	11221.8	1788.28	12415.6	12145.7	16007.3	21134.6	35183.7	25310.3	21903.6	30242.2	103788	89535.5	93466.9	101233	72760.4	145858	28664.7	27218.7	27100.8	--	--	--	--	--	-	-	-	-
M292T520_POS	3,4-dimethoxy-.alpha.-pyrrolidinopentiophenone	8.673	292.196	0.045887	17759	26986.5	19007.5	20191	19265.4	15837.5	21482.5	22592.5	22153.5	25324.9	22231.6	22693	13660.1	13432.6	7098.67	9684.75	5608.44	13077.5	5575.59	19350.9	20447.5	19582.4	6037.34	7677.24	12436	13868.4	12543.1	--	--	--	--	--	-	-	-	-
M224T368_2_POS	3,4-dimethoxymethcathinone	6.129	224.111	0.203647	9796.03	8540.67	7399.06	8168.19	8594.77	7086.39	9484.45	8667.23	9252.79	8421.59	9593.47	10179.4	8070.15	9160.16	9018.2	9037.95	9589.85	7977.08	44331	33805.6	43007.6	22651.2	34790.7	34484.3	19844.9	19844.1	19234.1	--	--	--	--	--	-	-	-	-
M135T207_POS	3,4-dimethylbenzaldehyde	3.456	135.064	0.269966	15372.8	15777.6	15396.8	16360.5	15841.5	15745.8	43109.7	45153.7	47617.5	47226.5	45725.1	42185.1	6982.96	8906.86	7992.09	7536.31	7666.63	5488.52	6735.89	6082.15	7019.68	6551.57	3202.45	6774.22	12245.3	12592.6	12236.4	--	--	--	--	--	-	-	-	-
M299T411_POS	3,4-diphenylcoumarin	6.851	299.087	0.208799	7160.82	8210.5	8249.59	8589.39	10361.7	8905.19	10823.8	12377.1	18010.8	15755.3	11776.2	17280.2	10172.1	13967.7	10474.4	7824.91	6924.58	7425.91	6915.63	17111	15902.9	8077.05	8345.39	6471.25	15391.5	15486	14699.5	--	--	--	--	--	-	-	-	-
M451T328_1_POS	3,4-diphenylmethylideneluteolin	5.465	451.095	0.100818	2308.19	1061.39	1899.91	2267.55	2072.3	1592.7	4002.47	3687.81	2666.99	3961.49	2855.83	2831.15	3497.09	5704.43	5541.75	6216.24	4283.38	6198.85	6963.67	6764.74	7149.51	9987.54	6343.19	6938.83	4243.68	4235.83	4221.85	--	--	--	--	--	-	-	-	-
M381T413_POS	3,4,2',4',6'-pentamethoxychalcone	6.878	381.147	0.083718	2866.2	521.527	157394	185099	192178	191795	340466	392264	403961	368212	357631	386636	15882.4	14306.9	16982.1	14728.7	14345.9	10856.5	27636	38447.2	39102.8	32642.7	55742.6	50899.6	19317.3	17354.4	19319.5	--	--	--	--	--	-	-	-	-
M545T449_POS	3,4,5-trihydroxy-6-[5-hydroxy-2-(4-hydroxy-3-methoxyphenyl)-3-methoxy-4-oxochromen-7-yl]oxyoxane-2-carboxylic acid	7.479	545.061	0.000609406	5424.39	5590.38	5229.24	4479.7	5943.87	4379.06	3402.33	3615.99	2857.82	2861.81	2332.29	2852.89	4464.94	3753.78	3405.94	3356.31	3724	3718.87	3534.01	4278.75	3449.49	3887.19	4071.76	4027.95	3301.48	3459.35	3292.72	--	--	--	--	--	-	-	-	-
M377T374_POS	3,5-diacetoxy-1,7-bis(3,4-dihydroxyphenyl)heptane	6.227	377.021	0.0190978	5538.58	6966.48	5931.51	6341.01	6069.22	6679.47	6507.19	6974.83	5180.06	6051.24	8682.97	6455.7	5560.6	5926.19	5322.02	6036.02	6037.12	7488.32	8073.42	8442.89	13475.7	10120.6	6002.86	13658.2	6403.65	6171.77	6368.05	--	--	--	--	--	-	-	-	-
M537T422_2_POS	3,5-dihydroxy-4-[3,4,5-trihydroxy-6-[[4-(2-hydroxypropan-2-yl)cyclohexene-1-carbonyl]oxymethyl]oxan-2-yl]oxybenzoic acid	7.029	537.157	0.140694	10254.7	10370.5	10000.5	10455.5	10599.4	10024.3	8655.76	7599.85	13465.8	8026.98	8353.21	11637.4	8108.61	8335.82	15284.7	14520.6	13889.8	13981	31142.7	32641.2	31365.2	30556	29565.5	11310.6	15315.6	13504.7	15306.5	--	--	--	--	--	-	-	-	-
M242T91_POS	3,5-dimethoxy-4-hydroxycinnamic acid	1.51	242.087	0.202438	2099.76	3411.48	3832.49	6480.1	11485.5	5643.78	36947.8	629.18	873.603	404.832	36602.4	320.291	107742	92862.1	76369.9	65581	104179	76239	74316.1	62338.9	57584.2	78793.1	63075.1	58842.5	62066.4	63230.4	63187.5	Phenylpropanoids and polyketides	Cinnamic acids and derivatives	Hydroxycinnamic acids and derivatives	7361-90-2	HMDB0034069	C00482	ko01100//Metabolic pathways;ko01110//Biosynthesis of secondary metabolites;ko01061//Biosynthesis of phenylpropanoids	Chemical structure transformation maps;Global and overview maps	Metabolism
M305T401_1_POS	3,5,7,3',4'-pentahydroxyflavanone	6.683	305.061	0.0533504	5009.2	1320.37	1881.14	2398.34	1908.81	1780.47	7041.68	5062.62	5762.78	5511.54	4537.65	4304.44	5638.32	5102.2	3932.42	4994.2	5717.79	4678.98	39883	2202.61	2287.76	41725	2112.78	1972.89	4131.57	4131.27	4091.76	Phenylpropanoids and polyketides	Flavonoids	Flavans	-	HMDB0303943	C01617	ko01100//Metabolic pathways;ko01110//Biosynthesis of secondary metabolites;ko01061//Biosynthesis of phenylpropanoids	Chemical structure transformation maps;Global and overview maps	Metabolism
M551T293_POS	3,6-dibenzyl-9-[(2,3-diamino-1,2-dihydroindol-3-yl)methyl]-1,4,7-triazonane-2,5,8-trione	4.879	551.192	0.0349566	4321.96	4255.74	4541.61	4166.16	4829.05	4755.25	2196.79	341.83	2111.06	1904.87	2255.01	2079	4252.51	3372.05	3657.19	2641.18	3681.3	5027.67	38321	37722	38268.5	31995.4	35502.2	36201.1	4492.77	4483.23	4754.79	--	--	--	--	--	-	-	-	-
M683T263_2_POS	3,7-o-diacetyl-5,14-o-dibenzoyl-13,17-oxypremyrsinol	4.38	683.282	0.00302737	5572.98	7481.25	6966.18	6518.81	5571.53	6463.63	13734.9	13994.3	16484.8	12608.3	13519.7	15273	2883.1	4173.35	3140.07	3883.9	6764.87	3300.21	5986.9	12442.7	6955.26	7299.71	3490.81	7047.28	14318.3	16046.2	15766.5	--	--	--	--	--	-	-	-	-
M659T256_POS	3,7,13,17-o-tetraacetyl-5-o-(2-methylbutyryl)-14-oxopremyrsinol	4.26	659.281	0.178086	1700.62	1870.52	791.395	1556.44	1929.79	1476.26	9306.11	9355.46	9278.98	7451.31	8333.96	7805.24	7203.65	6645.23	1486.95	6534.98	642.186	7367.22	8372.1	8659.36	8895.38	5945.27	5120.24	8508.41	6541.87	6576.66	6244.49	--	--	--	--	--	-	-	-	-
M313T250_POS	3,7,3'-trimethoxyflavone	4.175	313.096	0.213883	3027.4	7846.48	10671.2	21703	4745.22	15138.6	9481.43	16685.1	8175.47	8885.24	6041.19	4395.7	15375.4	2867.69	13828.1	1386.14	13525	14369.7	3141.79	35977	33078.6	6741.05	36637.1	32663.3	16042	16112.8	8508.39	--	--	--	--	--	-	-	-	-
M415T201_POS	3.beta.-tetrahydrocortisol, 3,21-diacetate	3.343	415.231	0.122532	3481.65	3556.15	3347.91	3396.55	1396.45	1685.52	3702.48	3755.17	2511	3225.93	3589.46	3522.26	14364.9	9338.38	8131.09	13782.8	9562.69	3922.73	12922.7	12874.8	14396.2	12606.1	13741.1	13173.8	4504.7	4483.48	5791.89	--	--	--	--	--	-	-	-	-
M392T344_POS	3'-azido-3'-deoxythymidine 5'-monophosphate	5.727	392.036	0.00163124	1546.19	2077.38	1333.9	1287.01	1309.66	1570.13	12201.6	11922.3	12208.7	12665.4	12262.7	12455.9	9491.13	9877.54	8828.78	8224.68	7888.92	10334.9	18506	18676.2	18655.4	16359.7	19304.6	19422.1	14394.1	14393.8	14338.5	--	--	--	--	--	-	-	-	-
M493T372_POS	3'-fucosyllactose	6.198	493.14	0.130082	6042.13	5968.99	5915.93	6039.19	6277.12	5903.11	19385.2	19377.1	16887.7	19358.4	17520.1	17369.4	12589.9	11122.4	12471.7	11842.6	11941.4	10391.4	29602.8	31146.6	29738.9	30610.4	29378.8	26113.6	16253.9	16124.2	16124.1	Organic oxygen compounds	Organooxygen compounds	Carbohydrates and carbohydrate conjugates	41312-47-4	HMDB0002094	-	-	-	-
M246T269_POS	3'-hydroxyrepaglinide	4.491	246.19	0.274688	4291.98	6285.39	4802.53	4025.35	5029.15	4769.01	17814	3024.68	4881.51	5053.07	3864.21	15784.1	10955.4	10844.1	10979.9	19776	14342.2	17859.6	14281	12121.9	13411.3	12292.5	11909.6	13642.8	4765.64	4765.05	4803.94	--	--	--	--	--	-	-	-	-
M267T152_POS	3'-methoxy-6-methylflavone	2.542	267.106	0.677181	132074	144787	127294	130344	133319	135464	247567	268505	251883	258531	263013	262567	49322	47452.7	44733.8	49027.7	48867.9	46665.1	17532.3	18926.4	17892	11223.7	20129.6	31320.1	74410.4	74415.8	75684.4	--	--	--	--	--	-	-	-	-
M597T432_1_POS	3'-o-desmethyletoposide	7.205	597.146	0.0212525	2870.77	2772.2	2777.62	2959.58	2722.57	2828.68	2819.07	2919.23	3010.44	666.949	2929.99	2862.79	2010.68	1358.25	1735.87	5023.61	4405.09	4824.21	14770.7	3827.86	15047.6	777.646	13932.2	4677.8	2904.11	2892.92	3148.7	--	--	--	--	--	-	-	-	-
M298T406_1_POS	3'-o-methylguanosine	6.766	298.103	0.24492	3632.31	1696.29	3054.97	3173.96	2359.86	2279.66	9768.65	10220.9	9220.1	9068.83	9429.44	9853.45	6906.34	6351.89	7110.76	4876.63	6535.06	2431.19	10029.3	9104.64	11024.5	10440.9	10669.6	3684.86	3984.87	3296.9	2547.53	Nucleosides, nucleotides, and analogues	Purine nucleosides	-	10300-27-3	HMDB0006038	-	-	-	-
M283T152_1_POS	3'-o-methylinosine	2.528	283.102	0.996983	9721.38	10238.1	5743.36	8944.98	9558.29	11088.5	8647.99	11133.7	9093.32	10439.4	10044.5	7933.89	105647	98970	100170	102503	90455.5	103333	88778.5	74808.8	82659.8	70491.8	83847.8	80807.8	62316	63940.6	62292.6	--	--	--	--	--	-	-	-	-
M672T432_POS	3'-sialyllactose	7.203	672.171	0.303638	1416.98	2252.97	2041.56	1542.77	1152.63	1576	3041.21	2373.67	2534.74	2536.96	2733.58	1695.1	2538.77	1267.84	1372.87	1758.54	1652.69	1939.37	1876.29	6256.09	3593.24	7054.38	7066.6	8105.7	3774.47	3252.46	3788.15	Organic oxygen compounds	Organooxygen compounds	Carbohydrates and carbohydrate conjugates	35890-38-1	HMDB0000825	-	-	-	-
M491T291_POS	3',4',6-trimethoxyisoflavone-7-o-.beta.-d-glucopyranoside	4.858	491.131	0.128373	2335.85	2965.15	2506.01	4115.81	3528.79	3669.24	1963.24	2146.8	2519.34	1518.49	2051.68	1302.53	5394.49	5715.11	4755.24	4562.69	4203.31	4248.7	3872.85	4109.71	4041.41	4222.81	3892.89	3123.8	3332.63	3797.23	3753.78	--	--	--	--	--	-	-	-	-
M314T223_POS	3',5'-cyclic damp	3.724	314.09	0.847917	9168.63	8758.18	9287.65	9261.73	9314.41	8856.06	15204.8	12816.6	16743.7	14572.9	13103.9	13205.8	43947.8	44932.8	50332.4	47182.8	45026	47754.5	27422.1	30639	29824.7	30844.9	29315.5	27662.5	29888	29320.7	29285	--	--	--	--	--	-	-	-	-
M331T295_1_POS	3',5'-cyclic inosine monophosphate	4.921	331.042	0.428601	317.538	444.562	508.156	176.606	216.154	314.323	5115.85	138.807	125.021	278.288	156.674	319.539	10316.9	10213.5	10219.1	11169.4	9740.85	10822	9427.84	10062.3	10850.6	9261.44	9997.32	9842.37	6576.85	6482.64	6482.02	--	--	--	--	--	-	-	-	-
M347T228_POS	3',5'-dimethoxy-3,5,7,4'-tetrahydroxyflavone	3.798	347.054	0.133186	3575.07	4708.3	3984.25	3709.74	4519.29	3093.54	11062.8	9781.25	8609.85	8488.39	6850.6	8142.11	4570.72	6077.51	4666.83	4958.51	5330.61	3262.97	18683.8	15612.1	19568	17601.8	18078.3	17813.7	9448.47	9361.78	9362.04	--	--	--	--	--	C11620	ko01110//Biosynthesis of secondary metabolites	Global and overview maps	Metabolism
M364T277_POS	3beta-hydroxy-23,24-bisnorchol-5-enic acid	4.615	364.277	0.0134189	218.282	184.015	70.5555	216.835	178.733	76.4904	3198.89	2904.87	2641.19	2440.28	2233.88	2245.48	807.056	420.096	587.873	367.081	625.272	900.268	807.291	1764.61	1400.23	1151.21	1164.5	1201.07	1058.86	1229.17	1233.13	--	--	--	--	--	-	-	-	-
M415T63_POS	3beta,7alpha-dihydroxy-5beta-cholan-24-oic acid	1.048	415.301	0.972286	3269.6	3238.58	2573.61	3929.73	3650.52	3522.8	6527.64	5023.4	6560.37	6959.28	5128.23	2617.24	25412.5	27317.1	22386.4	18867.6	39327.5	8101.52	13264.4	8961.99	20463.7	23074	22157.2	12757.1	12598.4	11509.3	12525.6	--	--	--	--	--	C17660	ko00121//Secondary bile acid biosynthesis	Lipid metabolism	Metabolism
M412T436_POS	3h-cyclopenta[c]quinoline, 4-(6-bromo-1,3-benzodioxol-5-yl)-3a,4,5,9b-tetrahydro-8-(1-methylethyl)-, (3ar,4s,9bs)-rel-	7.272	412.072	0.0914417	7734.12	7015.74	7031.39	6629.14	7545.63	6722.72	4483.88	4283.45	3406.39	4947.5	4867.17	5331.51	5119.58	1423.27	3010.19	4335.47	4347.03	4938.48	5020.2	5440.09	6562.65	7712.02	6120.57	5347.59	5259.89	5085.9	5085.54	--	--	--	--	--	-	-	-	-
M201T55_POS	4-(4-aminophenoxy)aniline	0.914	201.085	0.143869	4659.99	6051.9	5287.57	4110.08	10377	8696.5	32112.9	33785.2	37207.6	27843.1	24175	27546	11057.4	14443	10104.5	11705.6	10636.1	1715.54	297512	12018.1	6836.35	10301.7	262894	6743.5	10500	11547.2	10570.5	--	--	--	--	--	-	-	-	-
M122T375_POS	4-(methylnitrosamino)-1-(3-pyridyl)-1-butanone	6.247	122.07	0.911904	31187.9	20217.5	35379.9	35765.5	29639.1	31216.2	59295	59423.4	31979.3	70867.8	55255.5	33713	57306.5	44395.1	128584	49588.6	116863	112245	151784	59408.3	161302	159912	78688.6	166012	107333	94904.9	108568	Organic oxygen compounds	Organooxygen compounds	Carbonyl compounds	-	HMDB0246622	-	-	-	-
M503T38_POS	4-[(e)-3-[(2r,3r,4s,5s,6r)-3-[(2s,3r,4r)-3,4-dihydroxy-4-(hydroxymethyl)oxolan-2-yl]oxy-4,5-dihydroxy-6-(hydroxymethyl)oxan-2-yl]oxybut-1-enyl]-3,5,5-trimethylcyclohex-2-en-1-one	0.637	503.257	0.226625	6153.15	42375.6	37560	37055.2	4376.18	7699.06	27982.9	3656.92	8376.68	5853.68	30047.8	5450.52	167904	3582.05	168749	4457.5	5571.72	161265	6282.01	78704.5	80330.7	5532.15	82856.1	92771.4	87253	88584.6	88587.5	--	--	--	--	--	-	-	-	-
M334T92_POS	4-[(e)-3-hydroxy-8,10-dimethyl-2-(methylamino)dodec-6-enyl]phenol	1.54	334.272	0.179333	6798.48	6347.05	5760.67	3960.75	5229.03	6976.88	3691.13	2927.22	2158.05	1597.9	3282.9	2744.71	42425.8	35684.8	38459.4	47149.6	38416.7	41853	11006.6	14155.8	15383.9	13041.9	13864.6	12932.4	17007.8	12815.1	17486.8	--	--	--	--	--	-	-	-	-
M599T392_POS	4-[3,4,5-trihydroxy-6-(hydroxymethyl)oxan-2-yl]oxy-9-(3,4,5-trimethoxyphenyl)-5a,6,8a,9-tetrahydro-5h-[2]benzofuro[6,5-f][1,3]benzodioxol-8-one	6.534	599.168	0.0117786	309.531	504.38	300.47	374.385	496.617	251.135	1833.38	894.553	1532.69	113.046	111.734	118.186	6655.45	5324	6268.65	6005.24	5752.33	5015.03	3109.09	3040.51	2943.39	2867.13	2966.8	2517.23	1892.35	2021.22	2021.12	--	--	--	--	--	-	-	-	-
M706T194_POS	4-[5-(4-hydroxy-3-methoxyphenyl)-3,4-dimethyloxolan-2-yl]-2-methoxyphenol	3.227	706.372	0.000226408	3816.54	4286.81	4388.08	4553.3	4811.14	5260.97	3652.73	3200.11	3075.13	3754.19	3133.85	3145.38	7525.75	8619.72	6988.43	7853.48	6980.62	7969.1	8591.04	12571.4	13341.7	3050.59	9277.54	2645.77	5512.63	5796.35	5505.41	--	--	--	--	--	-	-	-	-
M478T195_2_POS	4-[5-[[4-[5-[acetyl(hydroxy)amino]pentylamino]-4-oxobutanoyl]-hydroxyamino]pentylamino]-4-oxobutanoic acid	3.258	478.293	0.877626	949014	939230	914248	995392	929270	921423	7.50593e+06	7.51043e+06	7.53787e+06	7.55854e+06	7.37506e+06	7.24808e+06	6.13776e+06	6.07712e+06	6.23751e+06	6.02714e+06	6.57488e+06	6.12963e+06	5.72054e+06	5.82461e+06	5.71332e+06	5.66011e+06	5.7798e+06	5.72426e+06	5.47688e+06	5.45392e+06	5.45398e+06	--	--	--	--	--	-	-	-	-
M146T163_POS	4-acetamidobutanoate	2.714	146.079	0.400349	9259.55	11966.3	11233.1	11702.7	10773.3	10167.8	30754.7	29663.3	27629	29539.9	30838.7	26557	8540.62	9620.34	11780.6	10414.6	8810.17	10238.5	17435.1	16416.1	16610.6	15425.1	17219.3	18983.5	19474.2	18903.8	19073.6	Organic acids and derivatives	Carboxylic acids and derivatives	Amino acids, peptides, and analogues	3025-96-5	HMDB0003681	C02946	ko01100//Metabolic pathways;ko00330//Arginine and proline metabolism	Amino acid metabolism;Global and overview maps	Metabolism
M382T251_2_POS	4-amino-5-(5-hydroxy-2',6-dimethyl-5'-prop-1-en-2-ylspiro[7-oxabicyclo[4.1.0]heptane-3,1'-cyclopentane]-2-yl)oxy-5-oxopentanoic acid	4.182	382.242	0.145237	1154.03	420.004	609.218	16039.4	15238.9	14189.9	2685.04	3356.08	2629.61	3894.73	3275.8	2498.54	42755.1	36590.5	37666	36089.7	36949.1	40529.4	11742.9	17098.1	21441.1	23889.2	22721.3	14714	17212.3	17233	17212.3	--	--	--	--	--	-	-	-	-
M222T337_POS	4-amino-5-chloro-1-phenyl-6-pyridazone	5.61	222.045	0.0377189	26214	23570.6	24152.1	20356.6	23634.6	18675.3	10512.2	9785.52	11149	6346.81	10267.7	8542.15	7841.28	7347.82	1632.97	7234.99	10675.9	6739.61	8197.6	7125.07	7891.1	8029.7	6694.95	9623.58	11054.2	11051.6	10753.4	--	--	--	--	--	-	-	-	-
M84T389_POS	4-aminoimidazole	6.488	84.0437	0.000264864	195070	187241	196283	184722	186892	200493	119481	128194	134091	101472	118347	137355	539072	549878	567818	547635	540866	548097	270464	263615	247903	253720	252095	255455	244745	256571	256765	Organoheterocyclic compounds	Azoles	Imidazoles	4919-03-03	HMDB0003929	C05239	ko01100//Metabolic pathways;ko00230//Purine metabolism	Global and overview maps;Nucleotide metabolism	Metabolism
M110T56_2_POS	4-aminophenol	0.925	110.059	0.91363	1687.12	1141.19	872.109	1650.3	810.871	692.245	4639.69	3574.75	4805.35	3826.99	5862.69	2847.29	4039.47	2646.28	4067.86	3438.05	2217.44	2979.97	769263	905495	771720	772213	756683	762985	206025	206024	203307	Organic acids and derivatives	Organic phosphoric acids and derivatives	Phosphate esters	-	HMDB0249961	C02372	ko01120//Microbial metabolism in diverse environments	Global and overview maps	Metabolism
M252T393_POS	4-aminophenyl-1-thio-.beta.-d-galactopyranoside	6.549	252.071	0.0119049	14938.4	12278.5	14783	13905.6	11089	12880.5	440222	451278	3698.35	451384	452026	454051	45194.5	44917	45961	45900.5	45195.1	46314.6	431586	22006.1	19367.4	429747	21757.2	16702.5	25581	24970.4	24947.3	--	--	--	--	--	-	-	-	-
M95T361_POS	4-aminopyridine	6.024	95.0592	0.0106289	37616.2	38162.8	38230.7	35181.7	34218.8	37036.7	30009.2	33822.9	28559.9	31977.6	75251.9	45984	100399	31723.6	108028	96164.6	101406	103014	46239.1	27601.7	24421.2	59020.9	64170.8	37734.7	82591.7	84718.2	82589.1	--	--	--	--	--	-	-	-	-
M239T434_POS	4-androsten-11.beta.-ol-3,17-dione	7.227	239.149	0.0806002	4046.13	4105.7	1059.35	3999.22	628.049	3811.86	9233.1	3495.86	333.378	8296.27	7198.39	7913.38	9812.41	10384.5	9822.98	8809.72	9749.18	11273.4	22396.1	23439.6	25460.6	24262	26619.9	20140.7	12970.6	12087.6	12081.3	Organoheterocyclic compounds	Oxazinanes	Morpholines	382-44-5	HMDB0006773	-	-	-	-
M251T192_POS	4-androstene-11.beta.,17.beta.-diol-3-one	3.206	251.174	0.895774	8791.05	8664.96	7356.71	7722.22	7348.39	7853.87	3811.95	3539.18	3650.13	3746.42	3906.66	2776.75	4260.25	13092.1	7947.84	15806.7	10076.1	7801.23	123794	122185	100579	114113	123213	131263	29050.7	29015.5	26477.5	--	--	--	--	--	-	-	-	-
M269T50_2_POS	4-androstene-3,17-dione	0.826	269.185	0.224229	1349.1	9417.5	5992.89	3566.45	1914.35	9421.06	9391.05	13390.1	5797.03	6304.11	12525	8414.78	49610.4	36776.1	43836.3	43810.5	47659.3	37634.3	162353	88047.4	93048.3	159043	238842	95362.9	99081.3	97633.8	78497.6	Lipids and lipid-like molecules	Steroids and steroid derivatives	Androstane steroids	1963-05-08	HMDB0000053	C00280	ko01100//Metabolic pathways;ko01120//Microbial metabolism in diverse environments	Global and overview maps	Metabolism
M560T349_POS	4-demethylsimmondsin 2'-ferulate	5.822	560.195	0.0316532	806.712	925.073	526.025	925.781	736.57	896.15	10037.7	9760.69	9362.69	8789.36	9037.49	9085.26	3002.59	4274.57	3070.12	4119.1	3744.92	4448.74	7877.66	9741.35	9901.34	8732.24	9672.71	9156.86	9163.02	9090.35	9301.59	--	--	--	--	--	-	-	-	-
M350T206_POS	4-desmethoxy-4-chloroomeprazole	3.428	350.084	0.119574	8157.96	4147.14	3134.76	5456.67	5599.52	3225.96	2886.38	3567.66	3462.65	3691.67	3108.64	3173.23	12822.4	12927.3	7419.45	9569.59	14601.8	9128.6	5921.39	6815.02	6677.66	4638.76	6440.81	5449.76	9831.69	9219.65	9766.74	--	--	--	--	--	-	-	-	-
M236T410_POS	4-fluoro-.alpha.-pyrrolidinobutiophenone	6.836	236.148	0.822799	45864.9	24042	44617.4	41514.8	39976.6	43693	164390	153200	174618	154643	174906	174589	111431	58677.3	146028	122482	141084	105522	54966	45911.3	54245	96504.7	52574.9	56184.4	90288.1	90287.7	90495.1	--	--	--	--	--	-	-	-	-
M317T369_POS	4-fluoro-2',4',6'-trimethoxychalcone	6.15	317.126	0.0569004	14307.8	13784.2	14077.4	14451.6	12557.1	14740.7	12048.3	5104.75	11686	557.419	4008.45	11313	16140.2	14116.6	10701.3	12216.2	11987.7	14520.5	19912.5	20416.9	18695.5	9898.2	19257.8	6824.75	11561.6	11536.4	10735	--	--	--	--	--	-	-	-	-
M190T298_POS	4-Guanidinobutyric acid	4.971	190.057	0.6109	8311.6	1793.96	883.382	7452.83	1147.68	1542.75	5431.87	5406.22	2554.52	6781.23	2767.65	5671.16	899.442	1525.19	1534.74	1095.56	3905.73	2168.02	8844.92	10304.2	9948.6	8143.05	9344.83	9646.36	1644.01	1636.49	1245.54	Organic acids and derivatives	Carboxylic acids and derivatives	Amino acids, peptides, and analogues	463-00-3	HMDB0003464	C01035	ko01100//Metabolic pathways;ko00330//Arginine and proline metabolism	Amino acid metabolism;Global and overview maps	Metabolism
M287T299_POS	4-hydroxy-3-[(4-hydroxy-6-methyl-2-oxopyran-3-yl)methyl]-6-methylpyran-2-one	4.99	287.062	0.192403	3639.88	5135.46	5627.4	5311.92	1820.77	5603.93	6289.64	4289.5	2306.43	7302.6	6837.86	6397.89	1408.61	1957.37	1667.18	2288.56	61546.3	1620.71	31744.4	34269.5	481.62	756.415	31381.2	32437.7	1616.85	1336.39	1335	--	--	--	--	--	-	-	-	-
M102T360_POS	4-hydroxy-l-isoleucine	5.993	102.09	0.24551	27407.2	28548.3	23738.8	29042.5	15099.9	23846.9	19453.4	26024.7	21793.2	18920.7	19732.6	21313.6	25967.7	21798.4	29211.6	20172.1	25774.2	25290	14451.9	19053.4	15051.2	15528.7	16381.2	14249.6	21816.4	21914.3	18760.1	--	--	--	--	--	-	-	-	-
M168T376_POS	4-hydroxy-l-phenylglycine	6.261	168.075	0.746341	5726.71	4875.55	6291.73	6607.3	5568.53	6157.99	5936.71	313.46	6462.18	6645.61	6389.29	7318.6	15076.8	18966.9	16137	18171.4	18271.7	18094.3	53920.9	47559.6	49195.4	52472.8	46033.3	46346.6	18787.5	19321.6	18789.7	--	--	--	--	--	-	-	-	-
M87T376_POS	4-hydroxybutanoic acid lactone	6.262	87.0431	0.934197	29202.5	27550.9	28924	28449.2	26267.1	29092.3	26664.7	26280.7	29312.7	26666.5	24942.9	26231.3	32086.9	30892.4	31606.6	32970.7	27955.8	28773.3	18992.5	19286.6	18586.4	19212.7	18290.9	17756.4	27750.7	27098.1	27749.3	Organoheterocyclic compounds	Lactones	Gamma butyrolactones	96-48-0	HMDB0000549	-	-	-	-
M225T315_POS	4-hydroxychalcone	5.249	225.086	0.0967179	4337.7	4580.98	4025.57	4549.12	4476.24	4318.32	4510.52	4815.09	4894.8	5016.73	4743.9	4732.22	1682.14	6268.08	2585.6	7062.49	6278.45	6279.16	35134.7	36276.5	36239.8	36428.9	2595.91	34904.3	14514.2	14603.6	14492.7	Phenylpropanoids and polyketides	Linear 1,3-diarylpropanoids	Chalcones and dihydrochalcones	20426-12-4	HMDB0032584	-	-	-	-
M299T461_POS	4-hydroxycyclophosphamide	7.688	298.99	0.0764841	40223.7	75860.4	72745.8	36687.7	77816.6	76710.9	997.172	2888.81	1424.52	899.456	3015.22	1154.73	2128.38	1360.87	636.543	1184.22	1296.34	1198.52	1231.37	1056.87	690.385	758.412	585.763	832.937	18865.5	18978.5	18865.3	Organic nitrogen compounds	Organonitrogen compounds	Nitrogen mustard compounds	40277-05-2	HMDB0013856	-	-	-	-
M530T37_POS	4-hydroxyphenylmaraviroc	0.615	530.345	0.0326196	84189.8	56334.8	79410.6	70619.7	84234	36312.4	37919.5	20575	32882.3	29704.7	20337	35828.6	82611.1	87890.9	120915	138062	111770	130296	102511	75727	77028.1	99886.4	79175.8	40726.8	87019.5	88260.1	88265.4	--	--	--	--	--	-	-	-	-
M276T287_POS	4-hydroxypropranolol .beta.-d-glucuronide	4.783	276.179	0.0624958	18008.9	16672.5	16957	17012.5	15649.5	16845.7	65977.2	67700.1	69813.7	68135.8	68601.2	66520.5	21983.1	21487.3	21326.2	21823.4	21601.7	21924.6	26705.6	27366.9	24922.1	25334.1	24180.2	26045.8	30990.8	30862.5	31366.5	--	--	--	--	--	-	-	-	-
M388T97_POS	4-hydroxytamoxifen	1.624	388.251	0.0634325	13484.5	24348.4	48353.3	34907.6	36602.6	39265	218522	173370	153914	150414	232570	171009	158378	165300	118514	127646	115856	147551	62030.6	48569.2	30764.5	31307	57756.8	38236.2	108192	110667	108196	Phenylpropanoids and polyketides	Stilbenes	-	-	HMDB0248042	-	-	-	-
M283T266_POS	4-methoxyestrone	4.426	283.164	0.432733	1504.4	929.089	1057.57	944.357	861.418	1067.13	804.274	1030.85	827.173	756.102	327.578	866.84	10903.5	10542.3	10092.9	10766	986.517	10086.9	13349.3	19754.3	23192.6	18206.5	17893.8	26333	4414.25	5296.25	4416.66	Organic acids and derivatives	Carboxylic acids and derivatives	Amino acids, peptides, and analogues	-	HMDB0060088	-	-	-	-
M167T197_POS	4-Methoxyphenylacetic acid	3.287	167.074	0.9573	2541.09	4043.25	4994.7	4220.36	3437.22	3354.2	1865.9	2060.03	2402.64	2397.41	2261.49	1286.48	11236.5	15461.1	11350.4	14196.1	12282	10596.1	12083.5	9335.59	5712.16	11147.9	6232.83	8102.88	5997.42	5755.6	5760.94	Benzenoids	Phenol ethers	Anisoles	104-01-8	HMDB0002072	-	-	-	-
M83T376_POS	4-methyl-1h-pyrazole	6.26	83.0594	0.533597	31695	29294	26535.8	17955	5475.53	30062.4	8277.78	9779.69	10655	10175.5	9720.14	7587.87	28073.9	23407.7	25164.3	27170	27201.1	25226.3	18253	15605	11373.8	10637.5	12694.7	11946.5	19130.3	18122.4	19177.2	--	--	--	--	--	-	-	-	-
M350T313_POS	4-methylerlotinib	5.218	350.152	0.202902	2200.3	1724.66	5171.67	1464.48	5811.7	5966.4	3628.01	1047.82	1646.48	16239.1	15438.5	2073.76	2306.57	6173.48	13325.4	13277.7	14144.2	4205.28	30717.5	30269.9	30077.5	30347.9	28897.6	30080.1	18170.5	18172.7	17754.3	--	--	--	--	--	-	-	-	-
M353T373_POS	4-methylumbelliferyl .beta.-d-glucuronide	6.222	353.082	0.066801	45001.3	41167.2	41618.9	43562.5	43006.5	52074.9	58983.8	58145.3	69654.6	58875.6	56713.9	59030.8	49004.1	46287.4	47944.7	60322.8	53574.1	49466	77001.6	75821.2	74891.9	74024	78029.7	76018.2	58713.5	58684.1	62901.2	--	--	--	--	--	-	-	-	-
M199T293_POS	4-nitrosodiphenylamine	4.889	199.101	0.233035	172335	179677	183704	175463	187122	73987.3	26719.4	21523.6	14219.2	6569.17	25487.1	11998	2500.18	15437.5	12765.8	13428.3	13305.2	6329.06	39209.7	42651	39024.3	41487.6	33210	44105.5	18885.9	17097.5	17876.2	--	--	--	--	--	-	-	-	-
M239T210_POS	4-o-methylolivetolcarboxylic acid	3.505	239.136	0.254629	5671.22	5640.5	1458.51	5266.5	1924.68	5474.46	3857.93	6225.88	5108.41	6302.28	6854.63	5512.33	15307.9	13639.2	14047.8	17442.4	13502.3	17148	389279	386158	390350	392480	380203	384445	147791	147788	145857	--	--	--	--	--	-	-	-	-
M164T294_POS	4-oxo-4-(3-pyridyl)butanal	4.901	164.069	0.164819	2905.24	4104.64	1269.97	1360.88	965.181	2844.89	4096.44	4713.55	2583.9	4200.89	4285.69	2846.87	722.89	1978.61	2325.61	3327.11	3286.25	1448.55	7487.39	8082.2	3751.15	4183.99	4797.76	7460.68	4459.23	4337.82	4549.65	Organic oxygen compounds	Organooxygen compounds	Carbonyl compounds	76014-80-7	HMDB0062406	C19567	ko01100//Metabolic pathways;ko01120//Microbial metabolism in diverse environments;ko00760//Nicotinate and nicotinamide metabolism	Global and overview maps;Metabolism of cofactors and vitamins	Metabolism
M129T234_POS	4-piperidinecarboxamide	3.893	129.101	0.717773	5183.88	5284.4	5199.14	5475.21	5151.4	5310.44	4416.33	6994.61	5735.5	6461.84	6930.33	6550.75	16836.7	20495.8	17703.8	12459.3	18258.2	14896.2	21984.1	34396	35292.5	33229.4	34145.6	41571	23365.9	20906.5	20984.3	--	--	--	--	--	C00489	ko01100//Metabolic pathways;ko01120//Microbial metabolism in diverse environments;ko00310//Lysine degradation;ko00071//Fatty acid degradation	Amino acid metabolism;Global and overview maps;Lipid metabolism	Metabolism
M429T435_POS	4-piperidinecarboxamide, 4-amino-n-[(1s)-1-(4-chlorophenyl)-3-hydroxypropyl]-1-(7h-pyrrolo[2,3-d]pyrimidin-4-yl)-	7.252	429.194	0.280205	5268.76	6414.13	6403.59	5912.57	2867.59	6094.2	2694.24	8531.14	6206.62	4177.14	5425.87	3741.29	12583.3	11184.5	11615	11215.7	12040.2	11622	32558.2	30899.4	16299.1	31059.4	30495	30125.4	16661.7	16661.4	16588.2	--	--	--	--	--	-	-	-	-
M383T155_POS	4-piperidinecarboxamide, n-cyclopentyl-1-[5,6-dimethyl-1-(1-methylethyl)-1h-benzimidazol-2-yl]-	2.581	383.288	0.0914044	1388.18	1289.5	1344.14	1272.24	1289.86	1207.25	11850.4	12554.6	13061.7	10122.6	12916.7	13977.1	89839.8	86675.2	82773.5	86364.3	89698.7	91555.5	37643	30074.4	40800.8	40123.6	43807.2	42250.6	41709.9	41270.7	41711.4	--	--	--	--	--	-	-	-	-
M420T329_POS	4-piperidinone, 3,5-bis[(4-nitrophenyl)methylene]-1-(1-oxo-2-propen-1-yl)-, (3e,5e)-	5.491	420.12	0.286159	1609.75	1191.11	851.608	1052.03	1391.48	891.105	2446.28	2288.62	2190.18	2132.21	1343.83	2227.06	2808.47	2855.34	2340.11	3419.08	3196.89	3364.02	4017.83	4766.96	5397.22	4380	2952.32	2970.01	2318.38	2369.07	2523.85	--	--	--	--	--	-	-	-	-
M124T452_POS	4-pyridinecarboxylic acid	7.529	124.023	0.274869	6918.23	9768.01	9379.93	10946.7	9931.48	12902.8	22141	28096.2	21722	17216.4	34205	14542.9	22965	24318.2	26432.1	24969.8	25193.7	893.306	6957.02	7118.98	6528.55	7027.91	2232.04	7269.9	10626	9210.21	9143.78	Organoheterocyclic compounds	Pyridines and derivatives	Pyridinecarboxylic acids and derivatives	55-22-1	HMDB0060665	-	-	-	-
M434T40_POS	4-quinazolinamine, 2-(hexahydro-4-methyl-1h-1,4-diazepin-1-yl)-6,7-dimethoxy-n-[1-(phenylmethyl)-4-piperidinyl]-	0.665	434.266	0.224759	6203.78	4181.22	4810.56	4372.54	5105.71	5737.95	3623.62	3589.5	8128.01	3888.02	5848.06	6034.45	20374.2	17449.7	24352.9	19070.2	15098.6	13866	12117.2	21850.1	10937.2	12583	19441.7	18442.6	13564.9	13872.8	13577.3	--	--	--	--	--	-	-	-	-
M516T41_POS	4-quinazolinamine, 7-[2-[2-(dimethylamino)ethoxy]ethoxy]-2-(hexahydro-4-methyl-1h-1,4-diazepin-1-yl)-6-methoxy-n-(1-methyl-4-piperidinyl)-	0.678	516.365	0.0221977	53748.2	57933.7	55959.8	38514	39382.8	64450.4	27154.6	21956.8	6110.55	22453.6	20748.2	22890.3	50416.5	50184.8	32094.8	47464.2	47023.6	44283.9	61974.9	81823.9	45395.6	41614.2	53770.8	77486.7	50785.8	50766.5	46490.7	--	--	--	--	--	-	-	-	-
M486T203_POS	4-quinazolinamine, 7-[3-(dimethylamino)propoxy]-2-(hexahydro-4-methyl-1h-1,4-diazepin-1-yl)-6-methoxy-n-(1-methyl-4-piperidinyl)-	3.376	486.353	0.974445	11364.4	10720.2	10172.6	10852.8	12004.4	11074.1	76303.8	22039.6	60573.3	22602.3	52649.3	65771.9	28564	20060.1	26827.6	18747.8	20566.6	21245.6	26492.5	25332.5	61601	25076.2	27226	30995.2	21107.5	20836.2	21072.8	--	--	--	--	--	-	-	-	-
M536T172_POS	4-tert-butyldimethylsilyloxynebivolol	2.859	536.271	0.0428356	2409.09	1583.09	2009.44	2090.97	2434.42	2279.17	1530.87	5114.4	2790.59	4577.02	4184.76	4727.57	10168.9	10671.5	11616.2	7701.44	11866.5	11575.2	11987.4	10152.9	10236.7	10638.4	2809.79	9719.75	5419.69	7552.55	7570.98	--	--	--	--	--	-	-	-	-
M406T394_POS	4-thiazolidinone, 5-[[1-(2,4-difluorophenyl)-2,5-dimethyl-1h-pyrrol-3-yl]methylene]-2-[(2-methoxyethyl)imino]-3-methyl-, (2z,5z)-	6.573	406.118	0.157368	2868.27	2841.01	2326.91	1745.04	1838.85	2145.86	2131.7	1735.71	1753.59	1788.3	1182.07	2010.51	6434.03	5845	10059.7	11669.1	8484.17	5283.25	18148.8	18301.3	16811.6	17963	16616.7	15796.8	6572.26	4685.58	6577.37	--	--	--	--	--	-	-	-	-
M620T166_POS	4,15,26-trihydroxy-1-oxa-4,9,15,20,26,31-hexazacyclotritriacontane-5,8,16,19,27,30-hexone	2.774	620.384	5.8e-05	3336.3	3494.43	1972.9	3621.83	3328.65	3399.92	7585.6	7034.23	7398.93	6851.73	7537.48	8342.72	9165.26	6132.29	9965.17	7828.85	9897.21	8935.99	45404.3	58337.5	50620.2	52075	49124.2	51257.7	19192.1	18333.4	19150.3	--	--	--	--	--	-	-	-	-
M267T367_POS	4,4'-methylenebis(2-chloroaniline)	6.119	267.013	0.0122376	5299.26	5277.67	2752.55	4594.99	4879.35	5021.94	8700.39	7529.3	8970.83	9387	6305.76	7658.52	56033	57045.8	58315	57328.8	57229.7	54326.2	13101.5	12708	12014.3	13377.9	11272.1	13500.9	26122.9	25673.4	25673.6	Benzenoids	Benzene and substituted derivatives	Diphenylmethanes	-	HMDB0244288	-	-	-	-
M442T230_POS	4,4'-methylenebis(2,6-di-tert-butylphenol)	3.828	442.359	0.229832	21.5176	783.807	21.3377	783.807	783.807	783.807	1361.84	1542.34	1378.81	1417.95	2027.55	1361.84	5091.75	3550.12	4429.42	4892.78	4307	5336.08	1831.49	1081.32	1185.73	1673.06	1503.7	1277.01	1599.73	1534.63	1492.64	--	--	--	--	--	-	-	-	-
M421T411_POS	4,6-pyrimidinediamine, 2-[1-[(2-fluorophenyl)methyl]-1h-pyrazolo[3,4-b]pyridin-3-yl]-5-(4-morpholinyl)-	6.858	421.179	0.629617	3833.44	2970.21	3674.8	3470.95	3118.71	2513.5	4923.83	4379.44	1803.82	4069.6	3984.06	4631.93	3415.36	8527.73	8210.98	8215.63	3705.05	8198.24	47345.4	41590.9	43810.5	44312.6	41422.1	50399.8	15382	14520.2	14582.4	--	--	--	--	--	-	-	-	-
M707T398_POS	4.alpha.-mannobiose	6.628	707.218	0.9994	103110	92905.5	99060.4	98753.3	98021.9	100634	95227.8	97143.7	103133	99920	97622.8	95592.4	73934.8	72158.1	71920.9	78971.2	71902.2	70162.3	102778	96853.2	65532.2	99781.1	110000	101869	94029.8	94027.9	93331.1	--	--	--	--	--	-	-	-	-
M453T37_1_POS	4'-o-.beta.-d-glucosyl-5-o-methylvisamminol	0.609	453.172	0.352084	20738.2	15219.5	14601.1	14406.3	10929.2	12228.1	26887.1	28725.7	27704.8	28893.1	26268	19177.5	280985	269892	268655	277403	272967	289711	107275	112005	115322	114481	111945	112347	114145	114125	116833	--	--	--	--	--	-	-	-	-
M330T389_POS	4',6'-dimethoxy-2'-hydroxy-3-nitrochalcone	6.478	330.11	0.320025	6937.71	9411.01	10143	8558.46	3822.15	11155.2	10404.8	9126.48	8360.09	9255.92	6931.84	7453.3	9228.93	9809.39	11268	8856.96	12919.9	12152.4	64637.9	64304.3	54981.3	74748.1	74474.2	74432.6	11219.7	9178.92	10999.2	--	--	--	--	--	-	-	-	-
M408T436_POS	4''-trans-hydroxycilostazol	7.26	408.206	0.117478	3926.78	3915.26	3363	3610.5	1287.16	3621.64	4120.29	3928.85	4325.81	2128.24	4376.69	4352.86	13891.8	15250.6	13592.4	14690.6	7871.17	16041.1	9036.68	15481.2	25798	7326.91	4407.01	10751.3	8365.44	9048.83	9146.74	--	--	--	--	--	-	-	-	-
M308T249_POS	4h-1-benzopyran-4-one, 2-(4-morpholinyl)-8-phenyl-	4.142	308.117	0.0333043	2432.86	642.573	3925.76	1062.17	1872.45	1710.55	5033.08	1816.84	1485.72	5493.21	5807.73	5225.43	9235.23	9206.09	8206.34	2010.35	9000.37	1790.84	19933.3	20377.3	19149.4	19035.8	18960.7	19143.2	10263.8	10266.6	9887.34	--	--	--	--	--	-	-	-	-
M548T426_POS	4h-1-benzopyran-4-one, 6,7-dimethyl-3-[[methyl[2-[methyl[[1-[3-(trifluoromethyl)phenyl]-1h-indol-3-yl]methyl]amino]ethyl]amino]methyl]-	7.108	548.227	0.0478357	4881.08	4945.04	4551.35	4943.37	3561.66	2853.63	14268.4	12636.4	16212.3	17293.1	14033.8	17186.3	6701.44	8597.22	16776.8	5841.94	10643.8	6534.95	23463.4	21754.6	23489	23276.5	11907.3	23202.3	12693.2	10505.1	12605.3	--	--	--	--	--	-	-	-	-
M504T29_POS	5-(1,2,3,4,5,6-hexahydroxyhexoxy)-6-hydroxy-3-methoxy-9-methyl-4,5-dihydro-3h-pyrano[3,4-h][1]benzoxepine-2,7-dione	0.475	504.18	0.0250718	282.268	1622.63	384.264	276.075	304.096	325.127	875.914	983.131	1090.61	1275.07	605.33	1043.76	281.137	273.346	330.338	266.388	323.197	245.402	857.492	916.202	918.722	894.785	920.678	733.6	498.777	498.759	508.538	--	--	--	--	--	-	-	-	-
M663T33_2_POS	5-(1,2,4a,5-tetramethyl-7-oxo-3,4,8,8a-tetrahydro-2h-naphthalen-1-yl)-3-methylpentanoic acid	0.543	663.452	0.00242276	636238	656467	596353	620712	641088	662083	1.24975e+06	1.25132e+06	1.32452e+06	1.33945e+06	1.29287e+06	1.27092e+06	1.25082e+06	1.28162e+06	1.30751e+06	1.23846e+06	1.18264e+06	1.28166e+06	914659	860568	874949	851984	924646	888874	1.13136e+06	1.13132e+06	1.13841e+06	--	--	--	--	--	-	-	-	-
M126T451_POS	5-(2-hydroxyethyl)-4-methylthiazole	7.518	126.023	0.230424	36245.7	29636.7	39542	40140.4	36029	38568.7	58599	51522	55301.9	60115.6	41305.9	44983	51712.4	52856.4	57105.4	45400.8	50549.5	44830.1	28607	33493.8	36803.8	38664.1	36330.8	35563.1	44032.4	45551.9	44017.8	Organoheterocyclic compounds	Azoles	Thiazoles	137-00-8	HMDB0032985	C04294	ko01100//Metabolic pathways;ko00730//Thiamine metabolism	Global and overview maps;Metabolism of cofactors and vitamins	Metabolism
M398T53_POS	5-(4-acetyloxy-3-hydroxy-2,5,5,8a-tetramethyl-3,4,4a,6,7,8-hexahydronaphthalen-1-yl)-3-methylpentanoic acid	0.881	398.289	0.318601	11138.4	12617.8	13008.6	12895.8	12827.8	12583.2	2829.93	8472.11	8619.12	10320.8	6847.08	7333.95	28912	21642.9	26805.4	20929.2	20338	27389.2	24881	25151.6	26242.2	25467.8	27526.4	26934.2	13702.8	10567.3	13711.5	--	--	--	--	--	-	-	-	-
M592T430_POS	5-(diethoxyphosphoryl)-5-methyl-1-pyrroline-n-oxide-biotin	7.167	592.248	0.305932	3819.96	3101.84	3011.4	2774.98	2772.87	4613.77	4334.54	4331.82	3728.46	3595.47	4074.92	4061.68	5136.14	5433.26	3976.93	4670.77	5090.66	4950.45	13354.5	13944.4	13633.4	4301.23	13332.6	13411.3	3679.83	3574.65	4257.63	--	--	--	--	--	-	-	-	-
M303T259_POS	5-(diphenylphosphinyl)pentanoic acid	4.312	303.111	0.672269	24733.1	23794.8	24966.6	24693.4	24258.3	25367.3	15638	15127.6	14742.6	13831.4	14215.8	13111.8	15625.1	13996.1	7414.04	15336.2	15565.2	14967.7	11628	14101.9	31238.7	14690.9	11772.2	15979.8	12808.9	14136.8	12844.1	--	--	--	--	--	-	-	-	-
M300T391_POS	5-(n-ethyl-n-isopropyl)amiloride	6.52	300.118	0.0726605	4546.88	3822.57	3681.8	1840.64	3642.46	5446.5	7112.6	4712.54	5868.11	6698.79	4623.73	6165.57	4882.27	9184.97	9213.97	8894.16	8617.55	8088.46	34460.5	50531	48503.8	44133.3	35896.9	38306.3	12363.7	13062.4	12363.7	Organoheterocyclic compounds	Diazines	Pyrazines	-	HMDB0251726	-	-	-	-
M693T433_2_POS	5-[(3s,8r,10r,13r,14s,17r)-3-[(2r,3r,4r,5s,6r)-3,4-dihydroxy-6-(hydroxymethyl)-5-[(2s,3r,4r,5r,6s)-3,4,5-trihydroxy-6-methyloxan-2-yl]oxyoxan-2-yl]oxy-14-hydroxy-10,13-dimethyl-1,2,3,6,7,8,9,11,12,15,16,17-dodecahydrocyclopenta[a]phenanthren-17-yl]pyran-2-one	7.22	693.362	0.631168	2941.66	2738.25	2708.8	2598.24	2801.02	2887.98	4724.01	4875.3	5094.55	4894.02	4607.98	5007.9	2935.73	6007.09	5499.72	1902.31	3030.9	3875.08	7535	6878.7	7160.79	13832.8	13852.6	5801.51	7495.21	7362.08	7494.06	--	--	--	--	--	-	-	-	-
M772T258_1_POS	5-[[(2r,3s,4s,5r,6s)-3,4-dihydroxy-6-[[5-hydroxy-2-(4-hydroxy-3-methoxyphenyl)-4-oxo-2,3-dihydrochromen-7-yl]oxy]-5-[(2s,3r,4r,5r,6s)-3,4,5-trihydroxy-6-methyloxan-2-yl]oxyoxan-2-yl]methoxy]-3-hydroxy-3-methyl-5-oxopentanoic acid	4.298	772.248	0.00808277	2134.02	1593.66	2458.33	1565.19	2210.51	2294.24	3007.4	3178.14	1341.89	2744.9	2826.52	3409.97	23304.7	23569	19904.3	21911.5	23180.5	21062.1	18542.1	16838.2	16813.9	574.808	17270.6	16366	16704	17467.2	16697.3	--	--	--	--	--	-	-	-	-
M747T449_POS	5-[[(2r,3s,4s,5r,6s)-3,4-dihydroxy-6-[[5-hydroxy-2-(4-hydroxyphenyl)-4-oxo-2,3-dihydrochromen-7-yl]oxy]-5-[(2s,3r,4r,5r,6s)-3,4,5-trihydroxy-6-methyloxan-2-yl]oxyoxan-2-yl]methoxy]-3-hydroxy-3-methyl-5-oxopentanoic acid	7.479	747.199	0.05774	2582.52	4078.17	2826.46	4061.39	3578.56	3501.71	668.088	533.423	960.707	840.718	837.114	622.354	1746.68	1847.99	2701.74	2343.02	3119.69	1159.32	3969.88	3334.72	4167.18	3286.04	3962.07	4440.34	3388.29	3464.64	3359.79	--	--	--	--	--	-	-	-	-
M675T174_POS	5-[[17-(5,6-dihydroxy-6-methylheptan-2-yl)-3,12-dihydroxy-4,4,10,13,14-pentamethyl-2,3,5,6,7,11,12,15,16,17-decahydro-1h-cyclopenta[a]phenanthren-2-yl]oxy]-3-hydroxy-3-methyl-5-oxopentanoic acid	2.897	675.389	0.0284179	2991.84	3376.58	3197.48	3057.2	3889.33	3480.88	2607.52	4000.99	4257.93	4734.54	2016.39	5351.51	3789.38	9590.43	7965.99	9784.75	3195.47	7493.92	5153.04	1630.29	1615.44	18722.6	19025.7	18150.2	9773.57	9551.87	9552.34	--	--	--	--	--	-	-	-	-
M598T171_POS	5-[[4-[5-[[4-[5-[acetyl(hydroxy)amino]pentylamino]-4-oxobutanoyl]-hydroxyamino]pentylamino]-4-oxobutanoyl]-hydroxyamino]pentanoic acid	2.854	598.328	0.0680862	1329.92	1542	1048.43	805.899	909.28	995.936	3126.41	3523.55	3144.25	3028.96	2746.07	2899.8	4371.88	1840.54	2067.58	1636.53	2841.12	3397.03	19533.5	2610.99	17107.8	18482.7	9986.39	22472.9	7836.98	7854.96	6970.26	--	--	--	--	--	-	-	-	-
M424T31_POS	5-[1,2,4a-trimethyl-5-(3-methylbutanoyloxymethyl)-2,3,4,7,8,8a-hexahydronaphthalen-1-yl]-3-methylpentanoic acid	0.514	424.36	0.242489	30833.7	36723.3	24958.6	34175.7	33562.7	37705.2	43320.3	49199.7	49009.1	46086.2	49068.5	29658.9	37218.2	34809.6	50201	29815.1	34879.2	35495.2	27880.6	31054.3	11306.7	22965.3	32959.2	17697.2	27152.7	27289	28648.3	--	--	--	--	--	-	-	-	-
M355T238_POS	5-[2-(furan-3-yl)ethyl]-8-hydroxy-5,6,8a-trimethyl-3,4,4a,6,7,8-hexahydronaphthalene-1-carboxylic acid	3.962	355.192	0.509693	1762.05	1715.96	1752.6	1278.9	1530.34	2640.57	2502.91	3384.55	3218.38	2752.08	2559.62	2862.05	4716.78	5455.74	5319.59	5511.91	4749.13	3906.22	14535.6	14000	14952.4	13826.5	14341.5	12882.1	7118.44	7035.77	7034.67	--	--	--	--	--	-	-	-	-
M355T194_POS	5-[5-hydroxy-3-(hydroxymethyl)pentyl]-8a-(hydroxymethyl)-5,6-dimethyl-3,4,4a,6,7,8-hexahydronaphthalene-1-carboxylic acid	3.234	355.232	0.148726	4714.96	3967.44	3053.22	4824.12	2571.47	4566.82	6288.32	5803.89	4542.19	5563.26	8388.84	3638.91	9491.79	4152.46	7288.6	10195.8	9794.9	5970.89	29056.3	4798.56	3802.86	30724.8	5344.34	28918.1	7167.03	9033.64	9065.91	--	--	--	--	--	-	-	-	-
M199T160_POS	5-acetylamino-6-amino-3-methyluracil	2.662	199.058	0.292095	13848.9	19438.1	18245.3	18316.9	18433.9	18921.4	70819.7	68552.6	64144.8	66153.2	61167.3	65238.6	5585.81	6453.96	9706.97	8288.25	9877.26	10625.5	54584.2	53133.4	56340.6	1855.85	51844.4	52563	11461.8	13265.6	11423.5	Organic nitrogen compounds	Organonitrogen compounds	N-arylamides	19893-78-8	HMDB0004400	C16366	ko00232//Caffeine metabolism	Biosynthesis of other secondary metabolites	Metabolism
M127T397_POS	5-Amino-4-carbamoylimidazole (AICA)	6.611	127.038	0.252306	54948	43777	52876.1	47946.7	51640.8	52026.2	67618.6	65839.8	62662.3	61085.8	62892.4	61189.6	25693.6	42988.5	40972.3	40724.7	44943.2	31745.7	79897	81319	84586.9	75920	74312.3	75977.6	62218.2	61529.4	62217.9	--	--	--	--	--	C04051	ko01100//Metabolic pathways;ko00230//Purine metabolism	Global and overview maps;Nucleotide metabolism	Metabolism
M160T384_2_POS	5-aminovaleric acid betaine	6.397	160.132	0.921182	517876	481125	479705	492482	511988	514556	650098	657465	639644	653178	628904	653532	520185	541203	573453	536966	561170	543198	679698	656934	676295	690594	685798	659686	588285	593164	588282	--	--	--	--	--	-	-	-	-
M213T153_2_POS	5-androsten-3.beta.,16.alpha.-diol-17-one	2.557	213.157	0.309247	1765.39	6369.67	869.598	1646.58	1786.67	2082.43	1484	2529.52	1272.78	2485.82	1445.73	2668.4	20220.8	14813	14768.4	14971.7	16959.9	16623.1	46471.8	44282	34741.3	30058.4	32385.5	45831.2	23399	20435.6	23472	--	--	--	--	--	-	-	-	-
M255T40_POS	5-androstene-3.beta.,17.beta.-diol	0.666	255.204	0.489328	21229.7	7351.28	12458.8	14791.2	19859.5	10577.6	29877.1	15984.6	7222.81	27453.9	24610.8	16263.2	15532.6	14631.5	3202.97	12770.8	10749.2	9994.43	18746.6	23684.5	25334.1	22590.4	18710.6	22831.8	18830.7	19378.1	19378.2	--	--	--	--	--	-	-	-	-
M489T256_POS	5-azacytidine	4.269	489.165	0.0794937	9506.96	13621.9	10721.7	13550.8	12798.5	15307.5	21288.9	21753.2	21833.1	19211.9	20694.7	15234.8	50383.2	49928	43366.9	45348.6	47449.3	47067.2	38382.4	40512.7	36046.3	39470.2	42855.1	27486.5	31347.9	34185.5	34189.3	Organic oxygen compounds	Organooxygen compounds	Carbohydrates and carbohydrate conjugates	-	HMDB0248552	-	-	-	-
M293T531_POS	5-ethyl-1,3-dioxane-5-methanol	8.843	293.217	0.384538	2267.16	2469.59	2075.77	1817.17	1621.92	1755.08	2042.25	1645.55	1779.86	1813.59	1782.28	2069.87	1503.03	2012.97	1345.51	3126.28	4111.1	1892.78	1234.94	3722.57	3768.33	3703.14	4084.63	4532.52	502.588	1001.5	708.461	--	--	--	--	--	-	-	-	-
M599T312_POS	5-heptenoic acid, 7-[(1r,2r,3r,5s)-3,5-dihydroxy-2-[(3r)-3-hydroxy-5-phenylpentyl]cyclopentyl]-, 4-(3-thioxo-3h-1,2-dithiol-5-yl)phenyl ester, (5z)-	5.195	599.194	0.119766	802.62	950.587	1050.66	1073	969.228	1052.98	1414.99	1492.17	1748.26	1427.93	1834.36	1419.45	2867.25	1281.87	2080.74	970.846	1267.64	1754.58	5726.55	5123.44	6713.16	5352.12	6903.22	5372.84	2487.69	2989.4	2459.28	--	--	--	--	--	-	-	-	-
M389T191_POS	5-heptenoic acid, 7-[(1r,2r,3s,5s)-2-[(1e,3r)-3-(2,3-dihydro-1h-inden-2-yl)-3-hydroxy-1-propen-1-yl]-3-fluoro-5-hydroxycyclopentyl]-, 1-methylethyl ester, (5z)-	3.187	389.265	0.310618	866.385	755.9	818.007	738.65	704.929	724.127	6604.09	5709.62	5924.33	6103.39	6661.12	7187.25	623.729	468.196	265.755	702.645	2631.71	712.208	4361.79	5724.1	5368.05	5316.42	4091.94	5014.62	3076.01	3495.35	3120.03	--	--	--	--	--	-	-	-	-
M367T229_POS	5-heptenoic acid, 7-[(1r,2r,3s,5s)-2-[(1e,3r)-3-(2,3-dihydro-1h-inden-2-yl)-3-hydroxy-1-propen-1-yl]-3-fluoro-5-hydroxycyclopentyl]-, methyl ester, (5z)-	3.816	367.229	0.377029	1504.76	1518.69	1503.49	1500.21	1468.02	1520.93	2888.01	2472.43	2669.59	2756.59	440.609	3028.83	4846.82	4888.81	4868.91	5037.9	5166.83	564.838	4923.09	5878.23	5377.63	3971.67	18837.4	6150.29	8507.71	8507.25	8288.89	--	--	--	--	--	-	-	-	-
M295T154_POS	5-heptenoic acid, 7-[(1r,4s,5s,6r)-6-[(1e,,3s,5z)-3-hydroxy-1,5-octadien-1-yl]-2-oxabicyclo[2.2.1]hept-5-yl]-, (5z)-	2.566	295.2	0.416789	7195.55	7097.23	8153.67	7423.36	8385.63	8026.69	9203.49	7837.2	9244.82	9298.14	8100.05	10192.7	7980.79	7016.88	8143.98	7902.91	8555.02	7397.22	37989.2	29274.8	32827.2	40689.4	40207	30682.9	18237.2	18656.7	18246.4	--	--	--	--	--	-	-	-	-
M535T328_POS	5-heptenoic acid, 7-[(1s,2r,3r,4r)-3-[(1e,3r)-3-hydroxy-4-(4-iodophenoxy)-1-buten-1-yl]-7-oxabicyclo[2.2.1]hept-2-yl]-, (5z)-	5.46	535.092	0.00238077	7806.32	6333.02	6427.96	5967.79	5331.5	6097.03	15185.3	18398.1	16528.5	18473.4	16843	13204.4	19375.2	19606.3	19931.8	17891.7	17456.1	15340	18271.5	18708	20038.6	18555	18629.8	17070.8	15285.4	15276.6	14520.1	--	--	--	--	--	-	-	-	-
M631T208_POS	5-hydroxy-3-(4-methoxyphenyl)-7-[3,4,5-trihydroxy-6-[(3,4,5-trihydroxy-6-methyloxan-2-yl)oxymethyl]oxan-2-yl]oxychromen-4-one	3.46	631.119	0.000463871	2267.61	2419.82	2162.76	2057.75	2225.94	944.443	6923.36	4193.6	87.0258	5808.27	72.1537	6923.36	10233.6	11512.3	10850.4	11143.1	11419.6	10762.6	6883.16	7877.79	7318.24	7769.59	7110.71	8462.05	8533.77	8092.7	8091.95	--	--	--	--	--	-	-	-	-
M185T314_1_POS	5-Hydroxy-L-lysine	5.234	185.091	0.6423	13205.8	15302	13353.4	12313	16046.8	16229.4	9992.77	11717.4	8357.41	8356.77	9397.78	9281.16	9358.62	8273.47	14870.6	8266.86	5112.3	8981.56	26170.2	20375.8	21850.4	20057.4	21555	21211.9	20368.5	20183.2	18042.7	Organic acids and derivatives	Carboxylic acids and derivatives	Amino acids, peptides, and analogues	1190-94-9	HMDB0000450	C16741	ko01100//Metabolic pathways;ko00310//Lysine degradation	Amino acid metabolism;Global and overview maps	Metabolism
M441T463_POS	5-hydroxy-l-tryptophan	7.719	441.189	0.0294841	264753	248450	269292	282412	275537	252033	206857	207892	204474	210572	197428	206775	119513	119149	118219	119482	121042	118310	145835	146452	149755	149199	153372	153638	143857	143857	143959	Organoheterocyclic compounds	Indoles and derivatives	Tryptamines and derivatives	4350-09-08	HMDB0000472	C00643	ko01100//Metabolic pathways;ko01063//Biosynthesis of alkaloids derived from shikimate pathway;ko00380//Tryptophan metabolism	Amino acid metabolism;Chemical structure transformation maps;Global and overview maps	Metabolism
M214T307_POS	5-hydroxyindoleacetate	5.122	214.037	0.0249213	7919.28	6408.91	8451.07	6737.25	8476.11	5841.38	9360.18	11381.7	9729.66	12664.7	10591.4	10751.9	11979.5	12187.8	11907.7	12265.9	11773.6	10822.1	8331.78	9444.9	5140.04	8203.92	6018.04	6785.43	11099	11627.6	11125.3	Organoheterocyclic compounds	Indoles and derivatives	Indolyl carboxylic acids and derivatives	54-16-0	HMDB0000763	C05635	ko01100//Metabolic pathways;ko00380//Tryptophan metabolism	Amino acid metabolism;Global and overview maps	Metabolism
M185T369_POS	5-hydroxyisovanillic acid	6.15	185.031	0.000294496	249003	237276	240286	241896	237861	236809	431960	423525	410154	421531	420246	414077	232506	235291	238273	230708	235853	234887	229350	224137	228550	227338	231368	229329	285663	282243	285679	Benzenoids	Benzene and substituted derivatives	Benzoic acids and derivatives	-	HMDB0013198	-	-	-	-
M707T346_POS	5-iodo-2'-deoxycytidine	5.771	706.962	0.00445945	103.153	2278.82	2278.82	2278.82	73.8596	2278.82	2543.09	2108.38	2375.8	2484.28	2682.65	2799.22	9909.14	7748.64	7798.77	9601.3	10679.3	8332.98	4915.61	6510.79	5519.64	2390.62	6777.9	6175.72	4191.45	4113.53	4191.4	--	--	--	--	--	-	-	-	-
M393T373_POS	5-iodotubercidin	6.211	392.995	0.0460574	9370.83	9079.62	8779.69	7522.06	8973.8	9205.4	10749.9	10689.2	10041.4	10884	9470.83	9958.33	6488.69	6389.08	6670.49	6808.89	7560.29	4038.21	13839.7	13988.7	13723.6	14553.7	13041	14068.2	9758.63	9298.65	9280.29	Nucleosides, nucleotides, and analogues	Pyrrolopyrimidine nucleosides and nucleotides	-	-	HMDB0246817	-	-	-	-
M393T345_POS	5-iodouridine	5.758	392.942	0.00121091	658.338	969.722	5409.92	5426.56	5543.55	3510.94	44552.8	41320.6	43659.3	43458.1	44923	44705.7	41735.2	37721.2	39853.2	43947.3	41357.8	42645.5	34626.2	42208.8	43935.9	37515.7	45058.6	48997.3	31008.8	31009.3	29968.7	--	--	--	--	--	-	-	-	-
M446T345_POS	5-isoquinolinesulfonamide, n-[2-[[3-(4-bromophenyl)-2-propen-1-yl]amino]ethyl]-	5.756	446.047	0.188173	1267.98	1192.71	1079.5	1606.63	1139.39	1168.69	506.251	650.926	1274.44	844.603	3764.36	3521.12	3177.64	8492.24	5196.87	4125.33	3800.51	8551.44	6363.41	1681.41	4428.79	1635.01	7811.38	2052.81	2548.5	2565.12	2148.71	--	--	--	--	--	-	-	-	-
M722T381_POS	5-isoquinolinesulfonic acid, 4-[(2s)-2-[(5-isoquinolinylsulfonyl)methylamino]-3-oxo-3-(4-phenyl-1-piperazinyl)propyl]phenyl ester	6.356	722.212	0.29635	1181.54	2381.18	2153.72	1606.86	633.741	1493.08	1271.56	2929.7	1642.5	1198.19	922.977	2736.57	2331.27	1930.04	1178.2	1911.52	1154.1	668.757	2739.82	2538.97	2619.39	4096.04	3412.08	2658.48	1770.37	1775.67	1775.65	--	--	--	--	--	-	-	-	-
M191T473_2_POS	5-methoxytryptamine	7.882	191.138	0.0378085	72223.5	70620.9	74290.3	73691.5	73183.9	82195.7	144718	144922	142646	165562	146368	155253	17538.2	22371.5	18435.7	19787.6	18516.7	21122.8	22167.8	21701.1	21454.6	20352.7	21620	24570.4	49293.8	49299	51855.4	Organoheterocyclic compounds	Indoles and derivatives	Tryptamines and derivatives	608-07-1	HMDB0004095	C05659	ko00380//Tryptophan metabolism	Amino acid metabolism	Metabolism
M126T258_POS	5-methyl-2'-deoxycytidine	4.307	126.065	0.774754	17817.6	23532.5	16626.2	15756.1	15397	16318.2	36007.1	41000.4	43992.9	42282.5	42678.6	41025.9	123072	117488	117844	122945	118845	117530	73903.9	69684.6	70736.9	69299	69082.2	67485.8	45064.6	45082.3	46651.8	Nucleosides, nucleotides, and analogues	Pyrimidine nucleosides	Pyrimidine 2'-deoxyribonucleosides	838-07-3	HMDB0002224	-	-	-	-
M257T165_POS	5-methyl-5,6-dihydrouracil	2.743	257.112	0.270859	17311.1	19737.7	15030.2	18763.7	29523.5	15285.1	53513.8	50265.2	50575.6	72262.3	50388.2	49833.1	46159.6	40769.6	42016.2	46119.3	45861.2	39610	305834	324868	302716	314903	309903	307348	130405	131279	130407	Organoheterocyclic compounds	Diazines	Pyrimidines and pyrimidine derivatives	-	HMDB0304210	-	-	-	-
M301T75_POS	5-nitro-2-(3-phenylpropylamino)benzoic acid	1.242	301.117	0.038279	697.113	197.091	1095.95	365.93	495.737	786.244	1048.19	1249.42	939.261	908.502	1107.93	832.166	3102.86	2785.58	2256.27	854.08	2844.54	3261.96	81054.2	108057	78733	75820.3	128035	118933	46214.2	49980.4	46269.3	Benzenoids	Benzene and substituted derivatives	Benzoic acids and derivatives	-	HMDB0255766	-	-	-	-
M156T344_POS	5-nitro-2-furaldehyde semicarbazone	5.739	156.041	0.00432712	13556.6	12907.9	12551.6	13558.9	16310	12088.6	13919.3	13737.2	12339.9	10949.4	13203.6	14657	17498.7	18858.7	14610.4	22572.7	19366.2	18218	13969.3	15191.7	16142.7	18046.8	16231.3	15110.2	16762.8	17278.2	16766	Organoheterocyclic compounds	Furans	Nitrofurans	-	HMDB0257247	-	-	-	-
M477T40_2_POS	5-o-methyllicoricidin	0.667	477.32	0.187467	16969.8	20671.3	20430.6	18656.9	18161.9	25484	29984.7	27401.5	17062.2	19400.3	26015	25825.8	27254	12225.3	27044.4	13886.8	27440.7	26584.9	15748.6	20833.7	36791.3	41432.3	16793.1	38301.3	21140.7	20932.3	21137.6	Phenylpropanoids and polyketides	Isoflavonoids	O-methylated isoflavonoids	129314-37-0	HMDB0034184	-	-	-	-
M291T390_POS	5-o-methylvisamminol	6.499	291.117	0.367368	5093.91	4737.64	5396.46	4424.7	4396.14	2854.68	6168.79	4726.64	4358.69	4740.91	5224.33	3887.01	24160.9	25270.9	27141.1	26207.2	35463.4	24386.4	242635	247444	222568	238892	232706	219611	57647.7	62740	57607.1	--	--	--	--	--	-	-	-	-
M186T306_POS	5-oxo-1-propyl-2-pyrrolidineacetic acid	5.1	186.121	0.996058	3037.02	1569.04	2015.14	2692.08	2573	3337.91	12110.6	11627.6	9253.94	12781	12948.3	12496.8	224856	1645.35	239447	200371	1241.03	1718.4	174769	1726.69	196121	173025	195541	182308	4473.75	4473.89	4601.3	--	--	--	--	--	-	-	-	-
M391T345_2_POS	5-phospho-d-ribose 1-diphosphate	5.742	390.944	0.000287431	3702.72	6765.8	7255.36	4481.48	5158.84	5278.24	107974	118367	107170	106466	108283	102772	138914	132464	132569	129802	138249	131333	125201	133856	128319	129111	128629	125386	102545	101771	101784	--	--	--	--	--	C00119	ko01100//Metabolic pathways;ko01110//Biosynthesis of secondary metabolites;ko01120//Microbial metabolism in diverse environments;ko01060//Biosynthesis of plant secondary metabolites;ko01230//Biosynthesis of amino acids;ko00230//Purine metabolism;ko01200//Carbon metabolism;ko00240//Pyrimidine metabolism;ko01070//Biosynthesis of plant hormones;ko01065//Biosynthesis of alkaloids derived from histidi…	Amino acid metabolism;Carbohydrate metabolism;Chemical structure transformation maps;Global and overview maps;Metabolism of cofactors and vitamins;Nucleotide metabolism	Metabolism
M219T449_POS	5-sulfosalicylic acid	7.48	219.004	0.0415287	104975	105462	104704	108201	105387	103512	1877.78	2922.54	2743.26	2920	3153.87	2074.16	25176.2	26861.5	25434.8	21768.1	23028.7	14316.3	10764	12900.1	13919.6	10061.1	11825.7	10371.9	32952.8	32923.1	31517.9	Benzenoids	Benzene and substituted derivatives	Benzenesulfonic acids and derivatives	-	HMDB0011725	-	-	-	-
M523T39_1_POS	5,15-diacetyl-3-benzoyllathyrol	0.655	523.293	0.060328	9292.12	9319.73	12027.8	5967.84	8368.07	9513.92	8900.82	20686.9	19346.3	12076.1	15906.3	13515.5	6703.13	10371.3	15707.8	8955.1	29759	18343.2	9489.35	15090.1	22715.8	8939.5	17365.6	15544.8	12477.1	12484.2	11613.6	--	--	--	--	--	-	-	-	-
M420T157_POS	5,6.beta.-epoxycholesterol	2.623	420.39	4.23e-05	6684.79	6684.79	6684.79	6684.79	6684.79	6684.79	16846.7	6688.54	15024.7	14946.3	9450.16	16846.7	662.182	779.182	836.571	996.092	1142.09	1177.27	29333.8	26348.6	28709.3	27354.7	22994.2	25956.7	6695.88	6696.04	6673.7	--	--	--	--	--	-	-	-	-
M420T366_POS	5,7-dihydroxy 3,3',4',5',6,8-hexamethoxyflavone	6.104	420.103	0.00515883	5895.86	5582.89	5300.1	5549.79	5523.37	5229.56	5833.77	5933.62	5146.31	4758.53	5916.16	5471.36	4865.47	2682.14	6577.4	4101.02	4107.23	3404.48	9010.29	8830.34	4619.94	6489.41	5211.95	9214.98	5411.41	5434.96	4964.28	--	--	--	--	--	-	-	-	-
M603T456_1_POS	5,7-dihydroxy-2-(4-hydroxyphenyl)-6-[3,4,5-trihydroxy-6-(hydroxymethyl)oxan-2-yl]-8-(3,4,5-trihydroxyoxan-2-yl)chromen-4-one	7.603	603.099	0.0242014	4196.77	4141.9	4587.24	6198.84	3693.77	4089.6	6091.59	7141.34	3094.04	7935.08	7185.86	6479.42	3103.93	2305.62	3171.35	2474.29	2548.58	2007.18	3683.16	3224.55	1792.58	3509.76	1118.41	1451.59	3277.65	3778.45	3495.71	--	--	--	--	--	-	-	-	-
M450T389_POS	5,7-dihydroxy-2-(4-hydroxyphenyl)-6-[3,4,5-trihydroxy-6-(hydroxymethyl)oxan-2-yl]chromen-4-one	6.478	450.143	0.229273	3381.14	1067.28	3294.91	3527.42	3235.65	2854.87	5435.27	1665.27	2029.09	4657.76	3541.71	4396.13	7597.07	9610.28	9156.08	5293.88	6779.21	7431.4	12946	19993.7	10429.2	19370.1	13954	12439.1	7110.79	7102.43	6535.91	--	--	--	--	--	-	-	-	-
M393T469_POS	5,7-dihydroxy-2-(4-methoxyphenyl)-6-(3-methylbut-2-enyl)-2,3-dihydrochromen-4-one	7.818	393.123	0.221208	5809.37	5096.36	5208.34	5355.45	5286.18	4702.04	8829.15	8739.61	7051.41	9302.19	5562.62	8775.56	8135.38	8613.62	5579.98	7668.74	8446.39	8345.89	13102.3	13432.4	11116	13241.1	13430.4	13367.2	10815.6	10870.2	10815.2	--	--	--	--	--	-	-	-	-
M343T213_POS	5,7,3',4'-tetramethoxyisoflavone	3.546	343.125	0.294361	2361.71	2395.14	2289.15	2117.03	2348.79	2328.05	3383.34	3738.89	3803.45	3974.72	3780.79	4080.79	7046.24	681.675	3176.63	4176.53	5274.77	4253.23	10011.2	9232.06	7963.64	8246.44	10062.8	8026.89	7268.86	7269.21	6718.9	--	--	--	--	--	-	-	-	-
M303T222_POS	5,7,3',4',5'-pentahydroxyflavone	3.692	303.057	0.0601798	6955.56	3323.06	3842.26	6549.85	6221.15	3066.34	10651.4	13291.3	12327.6	12548.1	12210.4	12232.7	3566.24	8584.38	7712.61	8517.95	7895.27	8121.96	8634.08	10720.6	10411.4	11638.7	8633.91	13745.2	9168.64	9588.88	9546.06	Phenylpropanoids and polyketides	Flavonoids	Flavones	520-31-0	HMDB0029620	-	-	-	-
M191T26_POS	5,8-dihydroxy-1,4-naphthoquinone	0.436	191.043	0.0617061	845.116	989.792	1000.9	1001.25	810.746	1022.6	1169.83	1481.58	1095.58	1135.21	1036.76	1297.79	256.771	367.967	393.235	426.368	301.85	313.666	275.539	263.833	237.392	363.038	340.78	310.986	1720.36	1638.11	1720.7	Benzenoids	Naphthalenes	Naphthoquinones	-	HMDB0255448	-	-	-	-
M305T417_POS	5,9-dihydroxy-5,7,7-trimethyl-4,5a,6,8,8a,9-hexahydro-1h-azuleno[5,6-c]furan-3-one	6.944	305.108	0.32347	22509.5	18134.1	19127.7	15510.4	19491.3	24690.4	12583.7	3786.09	4087.15	4481.01	13371.4	21074.3	172260	132570	145699	150980	141068	142425	295277	269729	290277	281389	308292	304683	134384	135314	134384	--	--	--	--	--	-	-	-	-
M311T58_POS	5.alpha.-androstane-3,17-dione	0.974	311.204	0.235526	72828.9	75883.5	73499.7	70839.3	116732	118981	29285.9	32095.1	33144.3	26981.7	21988.1	39805.9	57941.2	68331.9	50210.8	59049.3	90696.5	72117.3	92317.3	88824.2	100843	104630	108816	105507	72738.7	73577.5	73579.6	Lipids and lipid-like molecules	Steroids and steroid derivatives	Androstane steroids	-	HMDB0248410	C00674	ko01100//Metabolic pathways;ko01120//Microbial metabolism in diverse environments	Global and overview maps	Metabolism
M427T362_POS	5.beta.-pregnane-17.alpha.,21-diol-3,11,20-trione 21-acetate	6.041	427.209	0.0825808	4162.93	3985.38	3204.93	3455.11	5453.44	3957.65	4461.6	4266.78	6624.53	4569.36	6707.58	4851.95	7151.58	8910.06	8254.14	7990.66	9776.79	8600.83	11153.6	10835.3	8504.11	10147.8	11125.7	10851.4	7700.01	7707.49	6904.89	--	--	--	--	--	-	-	-	-
M299T51_POS	5.beta.-pregnane-3.alpha.,17-diol-20-one	0.854	299.255	0.545693	3644.74	2940.55	2884.72	2919.35	3487.87	1732.63	2139	2466.71	2710.1	1080.82	3058.68	5143.4	30948.5	35337.8	36002.8	35573.2	37176	44298.8	12066.4	11463	14029.1	12316.5	17870.2	14124	17624.1	20579	17549.6	--	--	--	--	--	-	-	-	-
M329T248_POS	5.beta.-pregnane-3.alpha.,17,21-triol-11,20-dione	4.126	329.205	0.871238	1531.8	1563.61	1442.55	1568.36	1636.5	1528.95	2854.05	3251.91	2839.48	2823.66	2559.2	2747.35	4668.14	6061.6	6483.1	6208	5690.67	6112.91	17248.6	21386.3	17585	18197.1	15503.5	19282.1	7408.36	8725.02	7574.29	--	--	--	--	--	-	-	-	-
M354T91_2_POS	5.beta.-pregnane-3.alpha.,17.alpha.,20.alpha.-triol	1.52	354.297	0.00185558	202.19	340.249	263.316	281.72	440.234	699.389	78386.4	39258.1	525.98	68969	496.65	78386.4	181159	167399	167692	179151	168124	161242	98874.8	66418.3	109107	96010.3	87793.5	99491.3	90951.7	90951.8	91258.3	Lipids and lipid-like molecules	Steroids and steroid derivatives	Pregnane steroids	27178-64-9	HMDB0006070	-	-	-	-
M702T38_1_POS	5.beta.-pregnane-3.alpha.,17.alpha.,21-triol-20-one	0.632	701.507	0.000604496	30747.5	32219.1	25245.6	22240.4	29342.4	32997	79152.7	75554.5	79119.4	82820	81757.5	87126.2	20150.5	18523.9	12888.8	19567.2	11715.1	18765.6	16605.6	10940.6	17144	15239.7	6365.39	16537.4	52322	49866.5	49786.9	Lipids and lipid-like molecules	Steroids and steroid derivatives	Hydroxysteroids	68-60-0	HMDB0005972	-	-	-	-
M348T334_POS	5'-(furan-3-yl)-4a-hydroxy-4,7-dimethylspiro[5,6,7,8a-tetrahydro-1h-naphthalene-8,3'-oxolane]-2,2'-dione	5.567	348.204	0.00466088	30027.2	28050.2	27465.8	28976.4	29199.7	29656.2	16793.2	17006.8	18800	17210.1	16305.9	17622.6	15874.7	13932.4	16160	14575.1	15135.7	15515.4	5959.92	7433.46	6215.16	8150.47	5863.05	6727.79	15769.1	15732.1	15732.1	--	--	--	--	--	-	-	-	-
M575T480_POS	5(s)-5-carboxystrictosidine	7.999	575.209	0.170436	2047.49	829.489	1868.27	1934.66	1761.46	1264.43	3031.3	3284.64	3247.4	2969.56	3256.92	3312.07	3745.28	3447.77	3883.8	3257.88	4016.04	3831.58	3331.69	5834.01	7420.76	7212.14	7402.89	4742.81	4468.41	4466.97	4543.66	--	--	--	--	--	-	-	-	-
M241T154_POS	5alpha-pregnan-3,20-dione	2.574	241.174	0.371805	1337.49	2388.19	2733.05	2001.72	775.071	3003.56	445.144	329.164	303.114	1065.69	388.594	390.645	2642.26	953.855	3088.6	2105.18	2724.69	2461.19	44262.2	45259.5	19354.9	45526.1	20817.9	44263.7	13375	11684.5	11638.3	Lipids and lipid-like molecules	Steroids and steroid derivatives	Pregnane steroids	566-65-4	HMDB0003759	-	-	-	-
M383T490_POS	5z,8z,11z,14z-eicosatetraenoic acid, 3-theinylmethyl ester	8.16	383.226	0.402261	2895.53	2173.44	1967.21	1788.66	1577.03	1833.27	3109.78	2321.65	1992.98	1715.98	2449.87	449.01	5651.13	5903.69	5430.56	6148.46	6770.58	5848.17	12999	11140.9	7499.05	9303.86	8540.31	14711.2	5847.74	6122.32	6129.05	--	--	--	--	--	-	-	-	-
M363T285_POS	6-[(2,5,5,8a-tetramethyl-1,4,4a,6,7,8-hexahydronaphthalen-1-yl)methyl]-3-(hydroxymethyl)-7-oxabicyclo[4.1.0]hept-3-ene-2,5-diol	4.749	363.247	0.0732443	1184.87	596.723	359.038	288.498	448.862	736.319	1743.67	2274.67	1941.27	1992.88	1380.37	1823.02	1063.76	1604.53	345.209	1380.37	431.398	407.4	4125.13	3976.97	4482.48	4180.89	4051.24	4379.97	984.192	736.262	780.892	--	--	--	--	--	-	-	-	-
M493T289_POS	6-[2-hydroxy-3-methyl-3-[(2s,3r,4s,5s,6r)-3,4,5-trihydroxy-6-(hydroxymethyl)oxan-2-yl]oxybutyl]-5,7-dimethoxychromen-2-one	4.814	493.189	0.0926743	934.252	1346.42	1202.55	1407.56	628.181	1054.47	1923.66	1604.99	1892.8	1609.19	1691.77	1768.36	5518.68	4698.55	2395.85	3633.72	3921.77	4117.6	7410.77	7303.8	7962.37	7584.15	7585.97	7162.22	3962.56	4068.22	4070.41	--	--	--	--	--	-	-	-	-
M580T382_POS	6-[4,5-dihydroxy-6-methyl-3-[(2s,3r,4r,5r,6s)-3,4,5-trihydroxy-6-methyloxan-2-yl]oxyoxan-2-yl]-5,7-dihydroxy-2-(4-hydroxyphenyl)chromen-4-one	6.366	580.19	0.0125619	381.988	492.508	666.355	230.901	538.449	428.171	2744.44	3714.49	2903.77	3436.01	3113.52	2543.94	603.897	214.108	399.075	197.071	606.142	498.984	2697.66	1627.58	2572.98	672.706	2285.92	1790.28	1501.69	1336.05	1331.54	--	--	--	--	--	-	-	-	-
M273T202_POS	6-acetoxy-piliformic-acid	3.374	273.157	0.289921	3215.78	3407.34	3568.81	3314.96	721.657	3388.64	4232.33	4523.83	5310.16	4696.39	4921.65	3475.18	8892.29	5067.93	5094.44	8503.33	7210.55	3488.01	31073	29037.5	30279.2	28465	34860.1	35831.3	10881.8	9087.79	8965.95	--	--	--	--	--	-	-	-	-
M684T496_2_POS	6-acetylacteoside	8.274	684.239	0.398082	149746	137788	135136	138711	139763	140522	400546	400777	407270	419171	415542	398524	459735	488511	441091	449507	459935	455667	247084	279875	275357	277298	280168	263689	372239	372659	372239	--	--	--	--	--	-	-	-	-
M132T40_POS	6-aminocaproic acid	0.664	132.101	0.720834	415.841	8179.22	933.496	590.882	1841.04	313.679	810.873	1611.16	2513.62	1970.81	1874.8	672.001	72830.8	77628.5	85867.8	69691.9	86830.6	77139.9	35143.7	33786.4	30039.3	31802.5	31643.5	30294.7	37939.8	37959.1	35503.5	Lipids and lipid-like molecules	Fatty Acyls	Fatty acids and conjugates	60-32-2	HMDB0001901	C02378	ko01100//Metabolic pathways;ko01120//Microbial metabolism in diverse environments	Global and overview maps	Metabolism
M359T442_POS	6-chloroquinolin-2-ol	7.369	359.047	0.189177	53582.3	51202.8	53821	55430.5	52184.3	53651.8	56796.7	55985.7	59960.2	57536.7	60524.5	59828.5	10730.7	14483.8	11648.6	12429.7	8843.53	13833.6	18440.1	19902.2	19657.4	14385.8	18234.6	18310.6	28857.9	29711	29712.4	--	--	--	--	--	-	-	-	-
M311T292_2_POS	6-ethoxy-3-(4-methoxyphenyl)-4-methylcoumarin	4.869	311.132	0.122824	1744.12	1834.4	1660.71	1450.02	2772.51	2046.44	26380.3	27979.3	28086.2	28424.9	29338.2	1268.36	29112.3	31133.9	27367.4	30569.2	24478.3	32429.4	168772	181113	192561	180006	183409	177932	71655.9	71655.5	70205.4	--	--	--	--	--	-	-	-	-
M281T438_POS	6-ethoxy-4-methyl-3-phenylcoumarin	7.293	281.109	0.144789	7976.19	7172.4	8775.48	7650.44	7414.88	9418.13	2360.27	6828.22	5056.71	1704.5	6905.44	6554.78	22092.8	22326.6	23445.3	20671.6	25656	21811.7	5099.16	25241.1	26578.1	5505.12	25993.9	5029.99	11817.7	10725	10237.8	--	--	--	--	--	-	-	-	-
M410T463_POS	6-formyl-10-(hydroxymethyl)-5-methoxy-3-methylidene-2-oxo-2h,3h,3ah,4h,5h,8h,9h,11ah-cyclodeca[b]furan-4-yl 2-methylbutanoate	7.712	410.206	0.123873	4319.91	2639.69	3784.07	1124.82	3627.99	3287.46	2662.11	564.914	2579.89	2991.88	2317.59	3265.54	9937.9	4108.86	9218.78	9711.36	7960.73	7776.88	18190	17585.1	5504.27	3445.06	18760.9	18443.3	9137.34	8894.97	9154.73	--	--	--	--	--	-	-	-	-
M537T372_POS	6-oxomometasone furoate	6.201	537.13	0.145301	5436.27	5338.92	5807.11	6357.82	5818.2	6168.45	6518.69	6163.25	6591.44	7097.25	6791.9	6698.81	5480.07	5588.02	4979.2	5444.8	5270.66	5326.64	7556.78	9601.14	2544.6	4907.27	9363.81	8807.62	5573.59	5584.27	4998.49	--	--	--	--	--	-	-	-	-
M235T202_POS	6,7-dimethoxy-4-ethylcoumarin	3.371	235.106	0.818999	3667.92	3520.17	3626.46	3537.11	3348.22	3430.2	5463.65	5658.76	5219.29	5338.02	5907.31	5076.25	984.613	9069.57	8783.44	7998.24	7999.52	1522.98	30208.6	36160.3	32409.4	29698.2	35160.9	24709.6	13239.6	12806	12795.3	--	--	--	--	--	-	-	-	-
M283T204_POS	6,7-dimethoxyisoflavone	3.407	283.073	0.616888	2110.68	2311.34	16115.2	2302.18	16129	2801.04	116231	116464	114867	116763	117605	111972	12767.3	480.427	13661.2	14020.8	12631.9	13765.3	22775.2	21232.9	23630.7	23701	23983.3	26332.6	22890.4	22891.7	23233.4	--	--	--	--	--	-	-	-	-
M207T38_POS	6,7-dimethylesculetin	0.633	207.085	0.0743811	3580.49	5180.5	6006.78	4323.02	5044.09	4330.24	3255.73	2048.48	3104.33	2661.07	2549.06	4696.43	2105.31	2421.2	3225.42	4073.65	1423.02	2751.65	49109.9	53253.6	49670.5	55676.2	45017.4	56772.3	26785.8	27655.9	26756.1	Phenylpropanoids and polyketides	Coumarins and derivatives	-	120-08-1	HMDB0030818	C09311	ko00999//Biosynthesis of various plant secondary metabolites	Biosynthesis of other secondary metabolites	Metabolism
M343T438_POS	6,7,3',4'-tetramethoxyflavone	7.293	343.123	0.194135	49606.9	41200.2	36669.4	46884.1	36406.4	50846.8	41032.8	40970.9	34290	41507.5	41437	40592.5	26916.2	24714.3	25425.7	25463	25849.2	26810.8	26904.6	27290.8	27640.1	27978.9	27893.9	24486.2	28817.6	28415.8	28415.6	--	--	--	--	--	-	-	-	-
M333T424_2_POS	6,8-dihydroxy-3-(10-hydroxyundecyl)-3,4-dihydroisochromen-1-one	7.059	333.199	0.138333	13150.2	11301.9	11750	12004.7	13211.6	12828.9	9153.4	11418.2	10298.4	13558.4	8898.84	10297.9	31291.4	25818.2	32296.6	31346.8	28658.2	28165.2	23402.8	20497.8	16334.2	18690	24670.2	23156.5	16693.1	15881.4	16680.1	--	--	--	--	--	-	-	-	-
M723T397_POS	6.alpha.-mannobiose	6.622	723.191	0.33318	55327	47422.8	49753.3	51010.9	51431.9	50818.2	97678.6	88262.5	88727.6	92139.9	90840.4	88699	64106	58028.1	57647.9	58602.8	56833.1	57031.1	50656.7	47243.1	53492.5	93811.1	96188.3	59166.2	75523.6	75008.9	75008.5	--	--	--	--	--	-	-	-	-
M431T24_POS	6.beta.-hydroxyeplerenone	0.399	431.204	0.222984	1159.32	1587.62	1160.93	1513.42	1761.94	1726.84	7763.69	7512.23	6548.8	7384.43	6642.5	7181.21	19767.3	17780.8	20555.3	19941.4	19588.8	20522.4	10045.3	10414.4	11779.2	17655.1	11172.9	10531.6	9789.85	10005.2	10009.2	--	--	--	--	--	-	-	-	-
M305T232_POS	6.beta.-hydroxytestosterone	3.858	305.195	0.793906	1137.62	1056.81	978.447	1115.74	1056.12	912.268	2056.37	758.154	2064.79	1737.96	2105.47	1898.64	4327.39	4843.47	5294.16	3920.97	4522.97	3306.65	22420.4	24912.5	29560.5	21800.8	21087.1	23202.2	7684.46	7965.31	8040.07	Lipids and lipid-like molecules	Glycerolipids	Diradylglycerols	62-99-7	HMDB0006259	-	-	-	-
M503T283_POS	6''-o-malonyldaidzin	4.716	503.108	0.189693	477.448	1199.32	1182.93	1260.49	838.968	994.691	1549.73	1576.59	937.24	1765.33	1427.87	480.369	1395.16	1475.7	1121.4	1049.83	1090.3	1108.36	1415.92	1487.19	1570	1458.45	1306.48	1314.05	1440.84	1491.46	1440.97	Phenylpropanoids and polyketides	Coumarins and derivatives	Furanocoumarins	124590-31-4	HMDB0041263	-	-	-	-
M533T350_2_POS	6''-o-malonylglycitin	5.837	533.113	0.0128417	1904.55	1838.8	1082.26	1926.29	1363.58	1476.84	6222.9	9933.1	10575.5	5130.95	9646.02	8779.66	4358.03	3840.35	2848.25	3582.38	3711.61	3551.21	9878.78	5653.41	6539.44	6133.41	16642.6	9542.89	3317.76	2454.59	3315.12	Phenylpropanoids and polyketides	Flavonoids	Flavonoid glycosides	137705-39-6	HMDB0039323	-	-	-	-
M385T153_POS	6h-dibenzo[b,d]pyran, 3-(1,1-dimethylheptyl)-6a,7,10,10a-tetrahydro-1-methoxy-6,6,9-trimethyl-, (6ar,10ar)-	2.558	385.303	0.0584527	8111.48	8754.11	8016.14	7897.02	9009.68	8196.82	14754.3	12900.6	13430.7	13851	16048.2	14772.8	321680	315595	312489	316686	321674	305257	181156	183602	181701	189376	184986	187077	160893	162457	162462	--	--	--	--	--	-	-	-	-
M400T377_POS	6h-thieno[3,2-f][1,2,4]triazolo[4,3-a][1,4]diazepine-6-acetamide, 4-(4-chlorophenyl)-2,3,9-trimethyl-, (6s)-	6.277	400.091	0.0605075	2381.26	2480.93	3193.12	2045.13	3600.11	3474.4	4772.55	4550.34	3941.61	4327.81	3859.33	4393.19	44400.7	40410.7	40726.8	39501.7	42228	39341.3	63243.5	65212.7	69627.9	66463.3	104882	64609.6	31213.1	32031.1	31212.2	--	--	--	--	--	-	-	-	-
M664T478_POS	7-[(2s,3r,4s,5s,6r)-4,5-dihydroxy-3-[(2r,3r,4r,5r,6s)-3,4,5-trihydroxy-6-methyloxan-2-yl]oxy-6-[[(2r,3r,4r,5r,6s)-3,4,5-trihydroxy-6-methyloxan-2-yl]oxymethyl]oxan-2-yl]oxy-6-methoxychromen-2-one	7.964	664.233	0.00232804	3483.24	2467.76	3736.92	3851.64	2443.59	2163.38	5448.5	3491.85	5229.8	5004.92	2532.21	2132.51	5278.04	4867.39	4979.27	4906.67	5203.85	5040.64	7854.49	9719.77	9236.51	9134.89	9010.97	9723.37	5465.7	5466.98	5677.83	--	--	--	--	--	-	-	-	-
M580T435_POS	7-[3-[(2r,3r,4r)-3,4-dihydroxy-4-(hydroxymethyl)oxolan-2-yl]oxy-4,5-dihydroxy-6-(hydroxymethyl)oxan-2-yl]oxy-3-(4-methoxyphenyl)chromen-4-one	7.253	580.179	0.0672788	4394.75	3817.47	4963.69	1403.96	2472.26	4603.11	5289.63	5470.09	5692.34	5367.61	5405.58	5048.95	7255.85	7285.25	6510.55	7530.86	6851.39	7305.02	21481.7	21583	21689.9	20514.5	22328.8	20241.5	9278.63	9262.44	9186.67	--	--	--	--	--	-	-	-	-
M383T341_POS	7-[cis-3-(1-azetidinylmethyl)cyclobutyl]-5-[3-(phenylmethoxy)phenyl]-7h-pyrrolo[2,3-d]pyrimidin-4-amine	5.678	383.164	0.27189	8560.13	7059.74	7203.56	6829.56	7495.33	5298.79	6274.94	6840.37	6740.09	5427.48	5535.19	6174.41	18680.3	16705.4	26770.8	16675.2	18690	12398.2	14130.9	14473.2	13234.1	13615.5	19993.5	11916.8	7405.12	9051.11	9065.24	--	--	--	--	--	-	-	-	-
M236T153_POS	7-acetoxy-4-methylcoumarin	2.546	236.094	0.284017	2981.62	1554.1	496.934	1762.74	2187.63	2189.35	3817.52	3721.81	4493.8	3536.77	3503.12	3217.56	12934.5	12032.3	11698.8	10712.9	11913.5	12661.4	89229.7	79660.9	83629.3	102328	110764	53338.1	31100.5	33768.4	33886.8	Phenylpropanoids and polyketides	Coumarins and derivatives	-	2747-05-09	HMDB0032989	-	-	-	-
M342T374_POS	7-acetyllycopsamine	6.233	342.2	0.921296	7477.18	6873.53	5834.42	6296.53	6279.02	7688.14	18215.8	11711	17451	17247.4	13997.2	12646	66825.7	61303	66044.8	64222.8	66883.8	63192.9	24730.7	22871.1	16533.6	24286.6	19947.1	24367.1	31897	31893.8	29948.4	Alkaloids and derivatives	-	-	-	HMDB0302356	-	-	-	-
M198T307_POS	7-amino-4-methylcoumarin	5.121	198.06	0.193325	964.545	13927.5	2879.49	14169	4429.77	3730.74	8851.23	7772.1	9795.13	10138.5	11953.7	9630.5	12755.8	5938.83	9070.83	8455.64	7364.21	9373.39	4923.1	3947.07	4336.89	5605.92	5495.17	3096.09	3749.67	8401.68	8086.2	Phenylpropanoids and polyketides	Coumarins and derivatives	-	-	HMDB0247230	-	-	-	-
M273T449_POS	7-aminocephalosporanic acid	7.479	273.035	0.0866839	150485	140869	142627	139337	141738	144975	9403.62	7494.04	5857.52	6107.71	5155.17	5686.71	42635.4	39440.5	42489.8	41681.1	42443.5	38321.5	18987.1	19489.6	15727.2	17219.3	16138.3	18271.2	52403.3	52406.2	50543.2	Organic acids and derivatives	Carboxylic acids and derivatives	Amino acids, peptides, and analogues	-	HMDB0247232	C07756	ko01110//Biosynthesis of secondary metabolites;ko00311//Penicillin and cephalosporin biosynthesis	Biosynthesis of other secondary metabolites;Global and overview maps	Metabolism
M266T114_POS	7-aminonimetazepam	1.892	266.122	0.203717	1065.64	1360.34	2559.68	1538.52	1568.57	1447.12	1163.2	2185.74	1518.99	2803.71	2664.77	2076.88	59519.8	39573.7	26369.9	47348.3	26292.3	44657.4	209818	195582	202636	204421	355241	207532	54336.2	54254.3	48305.4	--	--	--	--	--	-	-	-	-
M709T33_POS	7-benzyl-11,14,20-trimethyl-16-(2-methylpropyl)-10,13-di(propan-2-yl)-17-oxa-1,5,8,11,14-pentazabicyclo[17.3.0]docosane-2,6,9,12,15,18-hexone	0.546	708.508	0.000432725	73743.8	75289.4	59626.1	67206.8	75172.4	71649.3	133860	130612	120933	127599	128059	115483	102248	105292	95737.8	97613.2	96872.5	100809	59997	62520.9	68588.1	62314	67260	58579.1	106302	104036	106325	--	--	--	--	--	-	-	-	-
M541T264_POS	7-benzyloxy-2-(2,2-diphenyl-1,3-benzodioxol-5-yl)-5-hydroxy-h-1-benzopyran-4-one	4.405	541.153	0.316679	2893.35	2717.62	1037.61	3517.52	3754.57	3593.32	4166.13	4064.94	4868.07	5030.64	4846.64	671.078	6261.07	4066.86	5143.17	5867.52	5960.07	5061.32	11449.5	10822.2	11140.5	6718.26	10681.2	6606.43	4925.76	4923.45	4709.56	--	--	--	--	--	-	-	-	-
M260T370_POS	7-bromo-5-chloroquinolin-8-ol	6.164	259.937	0.000592437	1856.42	1478.83	540.616	1491.39	1367.01	1662.16	5324.71	5017.09	4610.57	5296.37	4722.32	5209.11	2636.27	2650.01	2264.49	1130.95	1457.18	2482.47	2363.07	2663.41	3151.81	2982.85	3446	3782.27	2582.66	2849.73	2580.03	--	--	--	--	--	-	-	-	-
M354T209_POS	7-diethylamino-3-(3,4-dimethoxyphenyl)coumarin	3.476	354.177	0.144415	2806.9	2485.53	2426.17	2307.91	2261.34	1212.13	2869.21	4546.37	7038.94	2679.14	3238.71	2707.35	17404.9	16293.8	14758.9	9221.61	9717.1	10255.7	11819.2	28924.6	28970.1	28869.3	28163.4	27711.9	14468.5	14197.9	14193.6	--	--	--	--	--	-	-	-	-
M788T238_POS	7-epitaxol c	3.971	788.378	0.0389306	1283.96	1419.51	1407.3	1367.08	1405.94	1608.14	3061.9	3205.39	3709.09	3386.65	2926.93	3663.86	3511.12	4040.66	4301.55	3512.64	4205.8	4197.13	9379.48	6964.8	8828.86	3203.94	4124.2	5368	4704.69	4614.95	4615.14	--	--	--	--	--	-	-	-	-
M479T303_POS	7-hydroxy-2-acetylaminofluorene	5.047	479.21	0.160109	1404.86	2774.92	1051.34	2981.09	2940.85	2862.73	2913.49	2732.84	2778.51	3066.9	2159.51	3054.81	4098.74	3618.85	669.49	3201.02	4567.65	5036.34	10794.5	6949.2	7360.32	8099.02	11916.3	12012.5	5644.32	5807.76	5644.25	--	--	--	--	--	-	-	-	-
M646T475_POS	7-hydroxy-3-(2-oxochromen-7-yl)oxy-8-[2-oxo-7-[(2s,3r,4r,5r,6s)-3,4,5-trihydroxy-6-methyloxan-2-yl]oxychromen-8-yl]chromen-2-one	7.918	646.178	0.0148597	1067.69	1702.85	2437.59	3265.58	3226.95	3358.04	4476.22	4693.74	4831.74	4888.15	5078.89	5111.27	4317.24	5076.65	5614.04	4083.07	6418.38	5618.25	7486.48	7636.52	7216.14	7304.32	7622.08	7100.34	5635.9	6450.76	5672.15	--	--	--	--	--	-	-	-	-
M194T70_POS	7-hydroxy-4-methylchromen-2-one	1.16	194.09	0.183088	2110.52	4710.22	6743.81	1627.23	3886.25	5127.69	36058.3	35806.2	26238.8	31556.3	34607.2	20216.5	10601.4	10651.5	9307.85	11358.5	9384.15	10378.6	33355.2	33070.7	32876.5	32052	10132.6	12070.5	5768.97	3970.05	5748.8	--	--	--	--	--	-	-	-	-
M235T160_POS	7-hydroxy-4-methylcoumarin-3-acetic acid	2.673	235.079	0.111536	3503.19	4057.11	2129.28	4951.91	3143.61	2465.8	14723.1	6697.82	12231.6	14539	15437.5	12807.2	2294.85	10868.2	2961.45	2685.83	3861.46	10881.4	26815.8	23798.8	25657.1	24222.7	1559.42	1123.13	4014.95	4010.04	3273.65	--	--	--	--	--	-	-	-	-
M163T105_POS	7-hydroxycoumarin	1.751	163.041	0.172632	11799.7	7793.4	7476.71	11486.6	9892.61	6554.05	27199	20172.9	13763.1	19320.3	20367.9	19441.8	135560	146806	142318	141294	140055	131973	43574.7	32167.5	36970.6	47092.2	48088.3	37951.6	63367.9	65186	63356.3	Phenylpropanoids and polyketides	Coumarins and derivatives	Hydroxycoumarins	93-35-6	HMDB0029865	C09315	ko01110//Biosynthesis of secondary metabolites;ko01061//Biosynthesis of phenylpropanoids;ko00999//Biosynthesis of various plant secondary metabolites	Biosynthesis of other secondary metabolites;Chemical structure transformation maps;Global and overview maps	Metabolism
M423T303_POS	7-hydroxycoumarinyl .gamma.-linolenate	5.05	423.267	0.0194168	950.821	1178.72	1004.9	1335.45	1251.13	1145.19	17410.6	15952.3	17984	17376.2	15973.2	14476.8	6319.79	6172.28	6117.05	6321.18	6096.54	6529.48	5988.6	4520.3	5601.38	6060.96	7547.62	5949.63	7628.16	7549.39	7445.09	--	--	--	--	--	-	-	-	-
M454T423_POS	7-hydroxyfluphenazine	7.054	454.199	0.454323	4453.3	3723.4	4422.88	3729.18	4382.3	4070.01	5352.32	5203.01	5163.44	5206.29	5284.33	5074.25	8600.84	8809.98	10239.3	8654.31	3397.99	8921.02	21790.8	20569.5	26339.3	17842.4	31443.4	8683.46	14691.7	10399.7	14712.3	Organoheterocyclic compounds	Benzothiazines	Phenothiazines	-	HMDB0247261	-	-	-	-
M471T350_2_POS	7-hydroxymethotrexate	5.839	471.149	0.0187798	7576.31	7430.39	7132.75	4741.36	7545.19	6845.56	66440.9	70797.3	69910.7	70068.4	71455.4	67153.9	13015.4	11423.8	11273.5	11429.1	11189.8	11966.4	41459.1	41632.1	42602.7	40625.9	40378.4	38767.4	25866.5	24807.8	24797.5	Organoheterocyclic compounds	Pteridines and derivatives	Pterins and derivatives	-	HMDB0061104	-	-	-	-
M281T330_POS	7-methoxy-8-(3-prop-1-en-2-yloxiran-2-yl)chromen-2-one	5.498	281.063	0.0451646	2739.51	3250.24	2408.69	3913.68	3314.17	3263.05	4223.38	5394.4	4236.22	4967.94	3699.96	4670.22	12853.2	11786.9	11881.8	10723.2	11025.3	10709.9	10869.3	6719.1	9744.38	11502.5	6903.25	9617.13	2504.26	2664.55	2672.78	--	--	--	--	--	-	-	-	-
M150T245_POS	7-methyladenine	4.075	150.075	0.920883	3908.14	5516.1	3602.5	6237.01	3390.09	3802.83	7559.94	14291	14013.3	13123.7	14304.5	12828.7	33609.2	28820.4	28887	36810.9	32187.2	33868.4	35763.1	4359.83	3181.44	34901.9	35778	36100	22601.8	24314.2	24294.4	Organoheterocyclic compounds	Imidazopyrimidines	Purines and purine derivatives	935-69-3	HMDB0011614	-	-	-	-
M166T170_POS	7-methylguanine	2.839	166.085	0.965523	1895.31	1982.26	1772.53	1836.21	1864.26	685.888	6063.69	5987.35	6138.17	6615.82	5616.5	5519.77	78897.6	26276.7	27621.2	30744.9	25321	30669.1	20876.2	26029.4	29226.5	26904.5	25953.7	29663.9	21516	21986.4	21516.1	Organoheterocyclic compounds	Imidazopyrimidines	Purines and purine derivatives	10030-78-1	HMDB0006040	-	-	-	-
M298T88_POS	7-methylguanosine	1.459	298.137	0.205539	255875	257690	204493	235851	250789	275026	257786	278323	236986	175043	258529	153610	32819.3	25275.5	32273.3	35740.3	29128.8	27159.1	70836.6	61343.4	50403.1	54237.3	53354	71114.2	28508.5	30460.5	26926.7	Nucleosides, nucleotides, and analogues	Purine nucleosides	-	2140-77-4	HMDB0005862	-	-	-	-
M865T159_POS	7-o-demethylrapamycin	2.658	864.546	0.00108378	5333.65	5481.99	6184.16	3299.99	5310.82	5691.59	6987.92	6751.17	10666	5103.91	8061.75	6601.31	10076	7540.88	6201.68	8433.1	8994.92	8025.73	15014.3	14532.5	13186.6	12108.3	9445.45	14175.2	8723.67	8880.99	8881.42	--	--	--	--	--	-	-	-	-
M401T180_2_POS	7-oxocholesterol	3.004	401.369	0.00671544	2491.67	174.615	2491.67	2491.67	2491.67	258.559	6703.29	59.1037	54.3097	5951.32	5646.12	6703.29	11689.1	8628.43	9788.45	13472.7	11672.4	12024.4	7447.99	11967.1	12191.4	7814.99	11647.5	11700.5	5682.36	5687.85	6283.71	Lipids and lipid-like molecules	Steroids and steroid derivatives	Cholestane steroids	566-28-9	HMDB0000501	-	-	-	-
M633T321_POS	7,15-o-diacetyl-5-o-benzoyl-3-propanoyl-13,17-oxy-14-oxopremyrsinol	5.343	633.29	0.00940039	4131.27	4437	4812.12	5233.64	4653.23	4250.47	2304.79	3851.17	4007.2	4169.37	2904.04	3934.94	4392.38	3403.57	3544.95	2688.66	3995.39	3454.5	6791.31	1230.38	4227.85	4745.07	4248.37	4429.47	3774.93	3774.26	3837.82	--	--	--	--	--	-	-	-	-
M299T358_2_POS	7,4'-dimethoxy-3-hydroxyflavone	5.961	299.073	0.124323	5225.47	4358.78	5267.11	3718.17	5206.86	4788.83	8980.98	6967.59	9059.36	8135.07	8607.98	8427.41	5095.81	5311.78	26086.2	5965.5	4902.73	21349.6	11509.5	13589.2	5780.61	11208.6	12999.4	13719.6	10479.7	8559.62	10455.1	--	--	--	--	--	-	-	-	-
M240T51_2_POS	7,8-dihydro-l-biopterin	0.853	240.121	0.234179	1594.61	1041.47	1335.82	1022.93	2423.94	1678.71	4965.62	5694.89	6810.93	5653.17	5335.06	6107.23	2288.38	10974.4	12375.3	3617.85	7840.62	10016.8	73341	91884.9	84653.7	65387.7	92672.3	99158	23520	20510	20663.3	Organoheterocyclic compounds	Pteridines and derivatives	Pterins and derivatives	-	HMDB0247294	C02953	ko01100//Metabolic pathways;ko00790//Folate biosynthesis	Global and overview maps;Metabolism of cofactors and vitamins	Metabolism
M256T319_POS	7,8-dihydroneopterin	5.323	256.08	0.255224	220269	206114	210021	205053	215173	201161	90046.5	88888.9	77327.3	95484.7	93052.5	88311	300976	303573	370931	290306	353590	364058	48709.8	46211.1	45795.3	44496.7	60547.6	46698.1	154156	152670	154162	Organoheterocyclic compounds	Pteridines and derivatives	Pterins and derivatives	1218-98-0	HMDB0002275	C04874	ko01100//Metabolic pathways;ko00790//Folate biosynthesis	Global and overview maps;Metabolism of cofactors and vitamins	Metabolism
M193T290_POS	7,8-dihydroxy-4-methylcoumarin	4.828	193.044	0.155057	1101.45	1715.17	1257.06	1720.41	2361.28	2810.93	2652.04	1754.14	2474.23	2738.34	2487.09	3074.32	466.613	176.87	187.564	412.437	153.26	431.659	896.849	980.328	406.392	795.922	1059.4	607.092	697.253	741.644	1027.31	--	--	--	--	--	-	-	-	-
M383T213_POS	7.alpha.-hydroxy-4-cholesten-3-one	3.549	383.323	0.00318851	502.271	469.955	463.178	487.15	462.592	504.915	724.264	858.618	375.201	569.738	377.105	589.737	23834	25238.6	25217.8	25051.7	26248.9	25496.5	8189.93	7272.48	7207.23	7151.33	6840.36	7893.59	7406.32	7682.14	7413.2	Lipids and lipid-like molecules	Steroids and steroid derivatives	Cholestane steroids	3862-25-7	HMDB0001993	C05455	ko01100//Metabolic pathways	Global and overview maps	Metabolism
M287T128_POS	7.alpha.-hydroxydehydroepiandrosterone	2.13	287.194	0.211805	1315.09	558.914	971.337	1886.31	1709.1	1451.17	3404.98	2492.28	2675.68	2572.8	1495.19	2042.09	31079.3	31550.8	22559.8	31553.1	26177.2	32554.8	50757.1	49294	47000.2	35134.9	45678.2	52543.7	24912.1	24914.6	22196.7	--	--	--	--	--	-	-	-	-
M609T39_POS	7.alpha.-hydroxytestosterone	0.643	609.412	0.000263113	12123.2	9807.41	11186.5	10448.9	13237.9	13387.7	8849.22	9994.08	10267.1	10304	9287.27	9929.5	18512.6	19460.9	18669.1	18797.1	18098.5	18401.7	15642.6	20611.9	17921.5	16216.3	10822.7	11210.3	15481.5	15830.3	15482.2	Lipids and lipid-like molecules	Steroids and steroid derivatives	Androstane steroids	2141-17-5	HMDB0003956	-	-	-	-
M381T284_POS	7.alpha.,12.alpha.-dihydroxycholest-4-en-3-one	4.728	381.303	0.00922938	50.2	136.229	183.388	282.814	45.0664	131.8	1124.83	1037.18	933.76	1189.75	579.645	784.027	2819.5	2429.93	2256.9	3143.65	2263.71	2634.9	634.413	241.113	265.739	482.743	569.278	501.523	1140.22	1062.62	1142.22	Lipids and lipid-like molecules	Steroids and steroid derivatives	Cholestane steroids	-	HMDB0247407	C17339	ko01100//Metabolic pathways	Global and overview maps	Metabolism
M401T60_POS	7.alpha.,27-dihydroxycholesterol	0.994	401.334	0.21692	9892.96	10262.6	8479	10917.9	12004.3	12548.7	8668.54	9735.27	7888.03	9280.79	11616.9	11237.1	28209.9	15647.4	18836.7	23692.8	19990.8	12993.6	4616.29	28886.2	5938.96	6881.85	25953.7	28816.3	15098.7	14992.6	11910.9	Lipids and lipid-like molecules	Steroids and steroid derivatives	Bile acids, alcohols and derivatives	4725-24-0	HMDB0006281	-	-	-	-
M374T51_POS	7(z),10(z),13(z),16(z),19(z)-n-(2-hydroxyethyl)docosapentaenamide	0.85	374.323	0.0826449	11918.1	9468.92	9917.83	11552.6	11186.8	11574.7	10443.3	13580.2	11225.3	7823.29	9335.43	9734.62	135178	149950	147950	97449.5	151963	89538.2	33913.5	46009.1	54256.2	26750.5	26363.7	32482.3	26751.2	26249.1	26738.4	--	--	--	--	--	-	-	-	-
M317T310_POS	8-(2,3-dihydroxy-3-methylbutyl)-7-methoxychromen-2-one	5.171	317.073	0.153654	2670.94	3325.01	3788.92	3615.17	4703.44	3066.56	5517.17	5987.56	8685.69	5686.58	6119.49	5581.91	5169.53	2167.89	5024.84	1908.92	4921.97	1280.41	19157.9	21287.6	520.418	20660.2	22293.7	19459.9	6747.35	4108.66	4772.3	--	--	--	--	--	-	-	-	-
M244T325_POS	8-acetamido-2-methyl-7-oxononanoic acid	5.42	244.133	0.188002	47281.9	53163.2	56497.8	58593.4	53139.5	59810	63886.6	67836.7	5800.83	3084.43	58625.6	4900.34	89776.4	86838.3	94616.2	79118.4	82748.9	86386.2	68918.3	71212.1	73661.4	66252.2	70462.2	64591.3	47315.7	47128	17229.2	--	--	--	--	--	-	-	-	-
M410T348_POS	8-bromoadenosine-cyclic-monophosphate	5.806	409.984	0.0189305	595.286	599.683	366.841	526.746	701.806	472.261	3025.71	2661.34	2117.6	2895.94	1950	1702.74	15296.2	14301.1	15326.4	13971	15323.3	15750.8	5442.83	4357.51	4902.4	6144.57	6336.3	5272.24	4842.82	4858.12	4352.3	--	--	--	--	--	-	-	-	-
M663T442_POS	8-chlorodibenz[b,f][1,4]oxazepine-10(11h)-carboxy-(2-acetyl)hydrazide	7.366	663.152	0.0743058	1493.38	1898.28	2363.56	1502.31	935.728	1728.2	2184.24	2107.51	1895.55	1849.29	1679.91	1322	2168.91	2263.57	2220	2480.48	2103.62	2720.52	4241.67	4207.26	5168.74	4263.42	3984.56	4560.58	2309.69	2376.56	2309.63	--	--	--	--	--	-	-	-	-
M285T310_POS	8-hydroxy-5,8a-dimethyl-3-methylidene-3a,4,4a,8,9,9a-hexahydrobenzo[f][1]benzofuran-2,7-dione	5.174	285.116	0.588784	16605.1	18237.2	15783.3	14962	13081.3	14887.4	28103.9	28861.1	26852.6	27857	10879.7	23491.4	72459	74940.1	17090.6	18929.1	18543.5	64804.5	103639	15414.1	21945.9	23985.3	28063.5	25859.6	54893.2	56084.6	54159.3	--	--	--	--	--	-	-	-	-
M166T252_1_POS	8-hydroxyamoxapine	4.208	165.572	0.0225674	7245.41	6990.81	6813.32	6550.26	5687	6886.08	15224.3	13196.8	15985.4	13501.4	15918.6	15448.3	30313.7	30039.9	32295.4	31593.5	26926.8	30315.1	22761.3	24996.2	23972.3	23541.1	22318.9	19063	24850.3	24202.4	24850.4	Organoheterocyclic compounds	Benzoxazepines	Dibenzoxazepines	61443-78-5	HMDB0060801	-	-	-	-
M493T189_POS	8-hydroxycarapinic acid	3.145	493.197	0.0558521	4496.61	3661.02	1846.64	3621.2	3812.41	4543.25	2023.1	1264.23	397.878	546.822	592.885	1350.41	4249.56	4605.59	4903.68	2448.31	2017.9	3826.22	6935.14	7240.29	6495.37	6106.62	7258.22	5966.12	972.543	813.207	1663.05	--	--	--	--	--	-	-	-	-
M322T290_POS	8-hydroxyguanosine	4.829	322.087	0.253321	1237.34	2208.91	948.957	2406.88	795.348	713.63	1832.97	1335.11	1681.2	2348.64	1680.26	2940.15	234.996	4573.23	4945.28	4426.45	5234.56	5089.26	5538.84	5583.41	689.343	793.952	4397.98	6836.04	1067.26	1965.36	1180.25	Nucleosides, nucleotides, and analogues	Purine nucleosides	-	3868-31-3	HMDB0002044	-	-	-	-
M280T366_POS	8-oxoerythraline	6.108	280.119	0.11322	4579.31	3339.87	3153.56	3048.63	2917.66	3018.37	4827.18	5084.83	4585.71	4759.84	4330.93	4890.1	10260.2	9584.17	11186.6	9835.03	10957.5	9649.35	54405.9	54379.8	57524.7	53282.7	53535.3	58076.4	21209.7	20811.3	21212.4	--	--	--	--	--	-	-	-	-
M645T51_POS	8,11-tridecadienoic acid, 13-(3-pentyl-2-oxiranyl)-, (8z,11z)-	0.855	645.486	0.0693465	1897.41	2945.17	3835.69	2510.81	2774.79	2142.07	6058.38	6122.73	4268.13	5729.08	6510.87	6307.25	5695.33	5272.44	6270.24	4932.84	4790.52	5524.9	6469.89	6364.47	4507.54	16206.9	4375.91	5166.21	3260.65	3082.57	3262.06	--	--	--	--	--	-	-	-	-
M417T204_POS	8'-apo-.beta.-carotenal, all-trans-	3.398	417.305	0.103873	445.268	322.788	497.486	805.13	390.933	362.69	651.53	833.514	1400.6	426.619	1014.08	796.692	5446.68	5827.42	7072.87	5878.24	4181.36	6455.93	2920.33	3966.1	1365.17	1267.69	2268.88	2555.06	2634.94	2781.85	2636.71	--	--	--	--	--	-	-	-	-
M580T433_POS	9-(4-hydroxy-3,5-dimethoxyphenyl)-4-[3,4,5-trihydroxy-6-(hydroxymethyl)oxan-2-yl]oxy-5a,6,8a,9-tetrahydro-5h-[2]benzofuro[6,5-f][1,3]benzodioxol-8-one	7.218	580.201	0.0936408	17912.1	21266.7	17986	20038	22818.4	6203.64	13259	9430.33	18866.4	16215.7	7317.31	17139.9	8768.56	9809.91	9590.77	10033.1	8823.87	9633.61	32137.3	32832.7	33420.5	30902.5	15234.3	30106.5	6082.88	8447.03	8775.28	--	--	--	--	--	-	-	-	-
M364T253_2_POS	9-aminocamptothecin	4.222	364.131	0.089986	11493.6	10618.1	11102.2	9594.46	8995.37	10253.3	27998.7	25179.8	25646.4	25229.9	24422.2	25266.4	128472	131722	132544	126424	133982	131985	816550	851223	822817	837729	830928	824872	173924	173945	167856	Alkaloids and derivatives	Camptothecins	-	-	HMDB0247579	-	-	-	-
M301T123_POS	9-cis-retinoic acid	2.044	301.21	0.0891789	868.206	1051.71	1209.64	732.542	946.264	769.641	796.613	779.405	995.214	394.257	652.728	931.705	27578.9	22022	25719.7	20805	14489.9	28572.8	44902.2	22887.8	43903.7	47793.8	45466.2	19218.8	16289.5	15372.3	15376.7	Lipids and lipid-like molecules	Prenol lipids	Retinoids	5300-03-08	HMDB0002369	C15493	ko01100//Metabolic pathways	Global and overview maps	Metabolism
M557T210_POS	9-hydroxy-9-[[(e)-2-(hydroxymethyl)-3-[3-(hydroxymethyl)-6-propan-2-ylcyclohex-2-en-1-yl]prop-2-enoyl]oxymethyl]-1-oxo-6-propan-2-yl-3,5a,6,7,8,9a-hexahydro-2-benzoxepine-4-carboxylic acid	3.499	557.259	0.184543	1416.92	1655.43	1588.85	1577.42	1597.35	1661.53	2527.59	2332.58	2535.66	2680.43	2384.8	2438.01	4187.92	5928.64	5955.48	5433.91	2566.21	5920.1	7574.6	8026.02	7590.54	7494.7	7828.65	7048.06	4308.79	4256.07	4226.93	--	--	--	--	--	-	-	-	-
M427T301_POS	9-hydroxyrisperidone	5.01	427.196	0.254935	9246.59	8583.47	8871.74	7494.79	7814.88	7745.97	11366.3	10759.3	12655.5	11686.4	11491.3	11776.1	5751.19	8710.43	7947.29	9735.92	9167.5	6447.44	13183.1	13957.9	4372.34	7351.98	14177.3	13989	8761.95	8766.55	8250.26	Organoheterocyclic compounds	Pyridopyrimidines	-	-	HMDB0256085	-	-	-	-
M659T341_POS	9-methoxy-7-[4-[3,4,5-trihydroxy-6-[[3,4,5-trihydroxy-6-(hydroxymethyl)oxan-2-yl]oxymethyl]oxan-2-yl]oxyphenyl]-[1,3]dioxolo[4,5-g]chromen-8-one	5.691	659.177	0.104104	2173.73	2329.84	2070.36	2525.24	1393.75	2291.57	504.604	790.431	1170.93	1061.26	539.519	781.792	523.689	745.496	900.718	477.698	524.905	615.34	1529.1	1323.9	1680.18	688.423	1533.13	1583.33	987.068	1015.6	988.031	--	--	--	--	--	-	-	-	-
M350T197_POS	9-nitrooleic acid	3.29	350.242	0.530022	3111.44	3300.76	3157.43	2870.59	2980.29	3084.44	3119.29	2672.24	2771.44	3681.83	2782.6	3220.24	51872.4	52968	52980.9	56706.9	53433.3	51343.3	12520.8	11431.6	9486.62	7848.06	7231.76	3593.83	19031	18976.9	8138.17	--	--	--	--	--	-	-	-	-
M295T55_POS	9-oxo-10(e),12(e)-octadecadienoic acid	0.909	295.224	0.831031	33556.2	34807.3	31308.2	34893.2	33951	35064.6	63828	129520	67094.4	129690	72361.5	64618	144313	151340	154775	146816	208367	150893	53213.7	63513.6	43029.2	55317	50505.4	53808	83947.6	82406.3	83942.1	--	--	--	--	--	-	-	-	-
M297T92_POS	9,10-dihydroxy-12z-octadecenoic acid	1.533	297.24	0.0157793	5761.65	5631.1	4370.75	5398.87	5807.12	5737.69	4159.89	5978.31	5007.99	2423.85	3749.66	4357.42	32519	29222	9630.23	31639.8	31836.8	31344.7	24409.8	22963.1	8714.57	28255.2	23122.8	12361	20898.8	21408	21413	Lipids and lipid-like molecules	Fatty Acyls	Fatty acids and conjugates	125356-86-7	HMDB0004704	-	-	-	-
M629T34_POS	9(11),16,(5.alpha.)-pregnadien-3.beta.-ol-20-one	0.561	629.473	0.0278529	45317.1	39392.2	41888.7	46152.7	46984.2	49284.2	78087.3	74139.2	81886.6	74970.5	76482.3	74637.6	56464.2	58238.2	57454	57877.4	59425.2	54957.9	38697.9	30162.8	38505.3	37690.3	33508.4	36752.4	49806.9	51514.3	51538.9	--	--	--	--	--	-	-	-	-
M336T258_1_POS	9h-xanthene-9-propanoic acid, .alpha.-amino-.alpha.-[(1s,2s)-2-carboxycyclopropyl]-, (.alpha.s)-	4.302	336.134	0.561341	13172.7	11156.3	14377.6	12257.9	12650	12355.4	12306.3	6753.99	3633.34	8323.57	10313.8	6329.27	14557.1	12659.4	17306.3	15322.4	14996.8	6767.29	53119.1	37346	5260.81	35516.3	52548.5	33181.5	15205.4	14512.8	14517.3	--	--	--	--	--	-	-	-	-
M307T34_POS	9z,11e,13e-octadecatrienoic acid ethyl ester	0.564	307.261	0.984628	13398.2	14259	11115.9	13773	13242.4	10083.5	44867	42004	41106.8	46605.9	42521.8	39780.6	10892.4	6245.04	12520.8	4603.23	4307.15	7750.67	13617.4	15823.8	13412.5	17453.1	7015.46	15301.3	16473.4	16486.9	17029.9	--	--	--	--	--	-	-	-	-
M891T189_POS	Abamectin	3.157	890.526	4.10149e-05	2824.96	4465.47	4297.95	5095.37	4129.87	3087.27	584.602	671.276	1139.09	1114.34	311.188	1381.4	605.024	3668.06	3502.14	3218.5	1360.59	3022.1	7029.8	7709.89	6273.14	4299.58	6841.51	3253.39	3735.4	3854.46	3735.64	--	--	--	--	--	C11983	ko01100//Metabolic pathways;ko01110//Biosynthesis of secondary metabolites	Global and overview maps	Metabolism
M320T152_POS	Abietic acid	2.529	320.256	0.124086	10538.1	77.4147	10538.1	10538.1	10538.1	10538.1	16393.7	11733.5	15847.3	16472.4	18809.5	16393.7	31476	31526.8	31190.9	33588.9	28133.7	26586.6	17732.1	16000.1	16379.8	16530.3	15013.7	19125.6	16195.8	15319.9	15341.1	Lipids and lipid-like molecules	Prenol lipids	Diterpenoids	-	HMDB0247751	C06087	ko01100//Metabolic pathways;ko01110//Biosynthesis of secondary metabolites;ko00904//Diterpenoid biosynthesis	Global and overview maps;Metabolism of terpenoids and polyketides	Metabolism
M285T259_POS	Acacetin	4.309	285.1	0.18742	14470.1	8862.7	12607	6301.5	6432.03	10694.5	10338.4	9379.07	8724.32	4782.27	9021.51	6706.08	236648	231630	247210	244152	246862	249341	58731.8	66698.1	70929.3	86272.8	80780.8	74878.5	72198.8	70152.7	70143.4	--	--	--	--	--	-	-	-	-
M684T32_POS	Acarbose	0.54	684.2	0.0257552	68881.1	76179	76720.8	82103.3	87121.9	88827.8	664456	656161	687176	681501	665525	667373	66475.5	72194.3	90962.5	82726.8	78706.4	80406.1	81593.3	72208.9	76122.5	77865.3	79165.1	85073.5	207500	208236	208450	Organic oxygen compounds	Organooxygen compounds	Carbohydrates and carbohydrate conjugates	56180-94-0	HMDB0014429	C06802	ko01100//Metabolic pathways;ko01110//Biosynthesis of secondary metabolites	Global and overview maps	Metabolism
M337T544_POS	Acebutolol	9.063	337.212	0.129735	37996.7	25186	70482.7	37671.2	66149.9	65697.9	17889.8	11817.8	7576.31	6342.74	5806.9	5203.8	3194.49	29030.9	29672.2	26930.3	678.338	3271.77	2880.35	147033	155807	155978	3050.88	163473	45461.9	39667.6	39618.2	Organic oxygen compounds	Organooxygen compounds	Carbonyl compounds	37517-30-9	HMDB0015324	-	-	-	-
M633T463_POS	Aceroside viii	7.713	633.216	0.184938	10636.1	7568.09	5727.19	9569.99	8409.83	6723.81	9836.51	9785.87	10188.1	7814.19	10725.2	11503.6	7622.6	8001.27	8776.15	8856.46	6891.8	6960.87	15800.4	14364.7	14570.8	15207.9	14751.8	14948.2	6068.32	6076.65	4797.11	--	--	--	--	--	-	-	-	-
M455T372_POS	Acetamide, 2-[4-[(5,6-diphenyl-2-pyrazinyl)(1-methylethyl)amino]butoxy]-n-(methylsulfonyl)-	6.198	455.184	0.0989948	18452.8	16824	18063.4	19858.5	18240	19223.4	43890.8	43665.5	45528.7	44211.4	43236.9	42993.8	29282.9	29170.2	29852.4	28120	28551.8	28913.5	25198.6	22736.7	24358.3	24348.4	23142.3	22868.7	31083.7	30753.3	31083.8	--	--	--	--	--	-	-	-	-
M296T221_POS	Acetamide, n-(5,6-dihydro-6-oxo-2-phenanthridinyl)-2-(dimethylamino)-	3.676	296.117	0.169878	4121.23	2366.83	5191.92	4556.32	4606.26	3212.68	10755	9176.9	7665.53	13646.6	11009.1	10264.5	18051.1	17479.9	17727.3	17322.4	17628.5	18242.2	17058.2	16565.6	18742.4	17724.2	17799.6	19219.4	9942.22	10708.1	10710.5	--	--	--	--	--	-	-	-	-
M461T312_1_POS	Acetamide, n-[4-[5-(1,3-benzodioxol-5-yl)-3-methoxy-1h-1,2,4-triazol-1-yl]phenyl]-2-(phenylthio)-	5.206	461.115	0.0238339	1088.95	1384.5	1250.87	877.545	1302.39	1260.4	1328.55	1011.82	1227.26	1628.71	1349.5	1300.31	15378.8	15062.1	15302.9	15974.8	15894	15300.4	12670.4	10988	11753.4	11211.2	12332.3	10727.7	7587.3	7460.03	7460.86	--	--	--	--	--	-	-	-	-
M445T412_2_POS	Acetamiprid	6.867	445.118	0.220508	5442.38	5205.98	5640.9	5695.65	5973.61	5816.24	6422.2	6238.16	6353.84	6128.83	5701.96	5218.79	5296.79	5537.49	6689.19	5653.84	5461.24	1584.44	15972.4	11935.2	17164	18251.2	12389.5	12723.4	5839.33	5826.25	5251.06	Organoheterocyclic compounds	Pyridines and derivatives	Halopyridines	-	HMDB0247906	-	-	-	-
M330T352_1_POS	Acetic acid, 2-(2,4,6-trichlorophenoxy)-, (2e)-2-(1h-pyrrol-2-ylmethylene)hydrazide	5.86	330	0.0299824	8935.4	8309.83	8315.83	8328.57	9000.12	8448.89	18254.8	20362.6	20915.3	21599.5	22431.7	21716.4	8231.64	7977.91	9209.79	7330.1	8320.37	7147.35	7170.56	3409.73	8076.82	5771.85	4234.06	9182.16	10672.9	10980.7	10672.4	--	--	--	--	--	-	-	-	-
M270T409_POS	Acetochlor	6.819	270.103	0.142602	5150.66	4674	4959.05	4893.31	4313.82	5175.78	9471.62	7933.31	7416.64	5369.71	7778.6	3853.56	1831.06	5702.68	8506.85	7975.83	10416.3	10768	1878.91	14813.9	14499.7	14773.4	14809.1	14829.6	6440.89	7615.14	6451.42	Benzenoids	Benzene and substituted derivatives	Anilides	-	HMDB0247910	-	-	-	-
M360T250_POS	Acetochlor ethanesulfonic acid	4.163	360.096	0.123564	887.457	2314.97	2335.75	2462.73	894.054	2472.48	1300.18	1849.23	2020.2	1376.98	3932.7	1149.9	5219.08	5380.8	5692.22	5322.25	5070.37	6702.96	12994.4	15605.4	18887.4	15036.3	18984.1	2852.25	8725.69	8004.61	7944.03	--	--	--	--	--	-	-	-	-
M412T189_POS	Acetophenazine	3.158	412.204	0.386395	3596.44	814.444	1711.67	1938.95	2026.32	1546.93	1280.07	1255.81	1922.93	1812.21	331.306	1266.2	4509.77	3080.84	2632.8	1804.22	2284.34	3507.86	11801	9672.46	9893.4	8411.08	8241.54	11332.1	7438.92	7447.98	6481.02	Organoheterocyclic compounds	Benzothiazines	Phenothiazines	2751-68-0	HMDB0015196	-	-	-	-
M303T218_POS	Acetyl coenzyme a	3.625	303.135	0.547436	3595.43	7069.9	4797.23	6923.6	6088.2	5700.96	10245.5	2326.57	3480.79	11558.6	11936.5	10919.9	11371.9	4529.82	4605.85	6118.15	4025.63	8510.83	18496.1	16925.2	16275.5	11886.8	11042.2	17386.9	11005.5	11597	11577.9	Lipids and lipid-like molecules	Fatty Acyls	Fatty acyl thioesters	-	HMDB0247926	C00024	ko01100//Metabolic pathways;ko01110//Biosynthesis of secondary metabolites;ko01120//Microbial metabolism in diverse environments;ko01060//Biosynthesis of plant secondary metabolites;ko01061//Biosynthesis of phenylpropanoids;ko01063//Biosynthesis of alkaloids derived from shikimate pathway;ko01200//Carbon metabolism;ko01070//Biosynthesis of plant hormones;ko00999//Biosynthesis of various plant sec…	Amino acid metabolism;Biosynthesis of other secondary metabolites;Carbohydrate metabolism;Chemical structure transformation maps;Energy metabolism;Global and overview maps;Lipid metabolism;Metabolism of other amino acids;Metabolism of terpenoids and polyketides;Xenobiotics biodegradation and metabolism	Metabolism
M252T175_POS	Acetyl Tyrosine Ethyl Ester	2.921	252.122	0.992	3256.59	2886.71	3310.44	787.356	3096.49	2850.71	6011.28	5735.78	3917.16	3088.16	5674.08	2339.62	21204.3	24403	25567.1	27363.5	24238.1	24686.7	68325.3	71039.3	66508	66397.4	68884.1	64725.5	31194.5	32357.6	32352	--	--	--	--	--	-	-	-	-
M810T408_POS	Acetyl-coa	6.797	810.127	0.816359	5244.02	4829.12	4554.13	4182.35	4662.52	4348.85	709.648	544.217	641.578	584.452	717.613	727.082	271.008	77.0738	78.0226	333.316	159.171	333.316	333.316	122.061	522.237	157.329	157.329	711.349	1292.56	1212.69	1292.7	Lipids and lipid-like molecules	Fatty Acyls	Fatty acyl thioesters	-	HMDB0247926	C00024	ko01100//Metabolic pathways;ko01110//Biosynthesis of secondary metabolites;ko01120//Microbial metabolism in diverse environments;ko01060//Biosynthesis of plant secondary metabolites;ko01061//Biosynthesis of phenylpropanoids;ko01063//Biosynthesis of alkaloids derived from shikimate pathway;ko01200//Carbon metabolism;ko01070//Biosynthesis of plant hormones;ko00999//Biosynthesis of various plant sec…	Amino acid metabolism;Biosynthesis of other secondary metabolites;Carbohydrate metabolism;Chemical structure transformation maps;Energy metabolism;Global and overview maps;Lipid metabolism;Metabolism of other amino acids;Metabolism of terpenoids and polyketides;Xenobiotics biodegradation and metabolism	Metabolism
M204T304_1_POS	Acetylcarnitine	5.068	204.123	0.995242	1.008e+07	1.00081e+07	9.94763e+06	9.94605e+06	9.94816e+06	1.01711e+07	6.15158e+06	6.09385e+06	6.27532e+06	6.18835e+06	6.19441e+06	6.20943e+06	8.65457e+06	8.54009e+06	8.58089e+06	8.41848e+06	8.54096e+06	8.50676e+06	1.09267e+07	1.09631e+07	1.10776e+07	1.07903e+07	1.12761e+07	1.10672e+07	8.36752e+06	8.43322e+06	8.36662e+06	Lipids and lipid-like molecules	Fatty Acyls	Fatty acid esters	-	HMDB0240773	-	-	-	-
M218T403_POS	Acetylcitrulline	6.716	218.123	0.93257	180169	170444	177280	189764	186835	189220	65380.6	69039.7	69344.6	67038.8	67442.4	70884.4	7424.74	3611	8749.56	20959.7	6417.97	9876.99	234707	243778	238515	239531	227490	234646	127933	126852	126847	--	--	--	--	--	-	-	-	-
M345T38_POS	Acetylfentanyl	0.634	345.18	0.182814	4160.85	3490.73	3525.27	3739.16	2678.33	2961.25	4219.27	5771.69	4620.96	3821.64	2782.8	3542.21	10163.3	8947.06	5164.28	10465.5	10135.7	3366.97	15223.6	22568.1	21428	17708.1	20736.1	22986.3	9659.5	9665.9	8777.86	Benzenoids	Benzene and substituted derivatives	Anilides	-	HMDB0246153	-	-	-	-
M219T371_POS	Acetylnorfentanyl	6.179	219.132	0.720873	16282.7	15105.6	17897.2	15169.7	15669.1	16418.9	18654.7	20333.1	3588.25	17639.5	24536.9	12000.7	21763.5	32666.7	17221.2	20866.7	20907.5	34619.2	29029.7	36243.7	32064.8	42345.6	35351.9	32373	22562.6	21182.8	21147.8	--	--	--	--	--	-	-	-	-
M662T223_POS	Aconifine	3.709	662.325	0.197405	1678.38	1465.52	1672.18	1469.62	1425.42	1582.39	3196.63	3139.24	3096.1	3283.87	3308.06	3008.1	5033.56	5215.27	756.841	3094.97	5557.31	3179.43	6535.9	15300.8	10685	17504.7	6516.95	6462.11	8102.21	8101.24	7426.35	--	--	--	--	--	-	-	-	-
M500T196_POS	Aconine	3.268	500.271	0.106125	24109.1	24671.5	21941.6	23565.1	25179	27580.9	59711.7	64039.5	61187.3	60499.3	56242.1	67454.2	52914.9	55537.9	57273.8	51572.2	52702	54378	42802	40325.1	36573.6	41105.7	45216.5	42439.7	53813.4	53811.4	52567.4	Lipids and lipid-like molecules	Prenol lipids	Diterpenoids	-	HMDB0247960	-	-	-	-
M646T162_POS	Aconitine	2.696	646.345	0.299464	6950.35	6363.43	1458.22	5809.77	5925.67	6147.38	1206.86	4732.17	4967.85	3843.78	4088.03	3426.96	7357.9	9055.75	9032.55	9200.25	8123.23	8409.73	19251.6	15813.6	21683.7	20518.9	18905.5	16757.3	6423.92	6220.21	6882.26	--	--	--	--	--	C06091	ko01066//Biosynthesis of alkaloids derived from terpenoid and polyketide;ko00904//Diterpenoid biosynthesis	Chemical structure transformation maps;Metabolism of terpenoids and polyketides	Metabolism
M573T240_2_POS	Acovenoside a	3.993	573.308	0.0586803	3537.11	3373.76	2545.32	3493.86	3691.61	3233.94	4400.63	2757.05	4624.73	1671.67	2587.18	2354.02	12864.7	12180.6	11407.2	10857.9	9463.76	11440	23357.2	22242.7	24155.7	22994.9	25246.9	23396.1	12773.3	12773.7	12368.1	--	--	--	--	--	-	-	-	-
M180T263_POS	Acridine	4.383	180.101	0.393367	11487.1	10757.2	11185	11253.4	9743.2	10416	3833.27	3515.51	3361.3	4531.13	3796.84	3592.49	19858.3	18178.6	19279.6	18860.5	19953.3	19390.3	19657.6	22376.2	24351	24710.4	22888.6	25518.5	5845.11	5887.82	4814.87	Organoheterocyclic compounds	Quinolines and derivatives	Benzoquinolines	-	HMDB0247968	-	-	-	-
M266T467_POS	Acridine orange	7.782	266.158	0.862498	49313.7	44280.4	43981.6	42563.2	45689.3	42291.4	51256.1	49267.9	46000	47088.7	43792.4	50969.4	853563	903940	836724	857338	894568	821908	109306	116961	110158	106883	113010	110378	267622	271062	271088	Organoheterocyclic compounds	Quinolines and derivatives	Benzoquinolines	-	HMDB0260299	-	-	-	-
M542T390_POS	Acrinathrin	6.498	542.147	0.00600583	2155.2	2351.74	1956.25	2004.02	2428.08	2234.66	4725.3	4056.44	3568.59	4200.87	4951.57	4350.22	830.706	865.542	1459.58	1454.86	1325.62	1603.1	3774.46	3618.98	3583.33	4190.08	3790.71	3424.88	2246.82	2243.63	2329.93	--	--	--	--	--	-	-	-	-
M226T222_1_POS	Acyclovir	3.699	226.07	0.113329	2389.58	2173.61	2036.2	2059.59	2350.58	2291.33	5128.61	5634.07	5039.99	5228.3	5017.76	4701.01	3093.05	5133.37	7123.96	6340.43	6852.2	7947.03	20931.4	17860.4	13300.3	10664.2	12990.4	17377.3	6650.6	7197.97	7182.13	Organoheterocyclic compounds	Imidazopyrimidines	Purines and purine derivatives	59277-89-3	HMDB0014925	-	-	-	-
M524T262_POS	Adefovir dipivoxil (preveon, hepsera)	4.37	524.173	0.109768	3381.69	2076.39	2577.28	3954.69	2693.32	2711.43	5858.2	4651.75	6012	5971.04	6372.17	10200.5	11277.5	10139.5	8567.78	4537.45	9813.48	1566.16	4305.24	2591.11	13751.5	12914.9	5786.83	12273.7	7942.29	4286.6	5728.99	--	--	--	--	--	-	-	-	-
M268T172_POS	Adenosine	2.864	268.104	0.996315	1.13747e+07	1.16767e+07	1.10865e+07	1.0953e+07	1.13128e+07	1.18769e+07	2.6244e+06	2.56145e+06	2.54235e+06	2.56939e+06	2.51154e+06	2.51899e+06	3.69743e+07	3.69688e+07	3.74248e+07	3.79032e+07	3.72887e+07	3.79476e+07	3.09134e+07	3.20948e+07	3.12655e+07	3.10888e+07	3.04859e+07	3.11436e+07	2.5184e+07	2.54301e+07	2.51843e+07	Nucleosides, nucleotides, and analogues	Purine nucleosides	-	58-61-7	HMDB0000050	C00212	ko01100//Metabolic pathways;ko02010//ABC transporters;ko00230//Purine metabolism	Global and overview maps;Membrane transport;Nucleotide metabolism	Environmental Information Processing;Metabolism
M525T350_1_POS	Adenosine 3'-phosphate 5'-phosphosulfate	5.829	525.025	0.724277	3183.9	168.055	119.39	34.3025	78.0867	99.4195	1588.65	1922.15	2072.2	1825.91	872.505	1144.93	6650.48	7036.88	6700.22	5232.12	4593.94	6441.68	32010.9	33354.8	33951.1	29419.7	30980	32571	13479.2	13479.7	12967.6	Nucleosides, nucleotides, and analogues	Purine nucleotides	Purine ribonucleotides	482-67-7	HMDB0001134	C00053	ko01100//Metabolic pathways;ko01120//Microbial metabolism in diverse environments;ko00230//Purine metabolism;ko00920//Sulfur metabolism	Energy metabolism;Global and overview maps;Nucleotide metabolism	Metabolism
M410T342_POS	Adenosine 3',5'-diphosphate (PAP)	5.699	410.024	0.8949	1537.8	1810.59	1542.89	1509.9	1800.24	1679.56	11018.5	10160	12954.2	10169	10265.9	10362.3	34152.7	32420.1	34159.1	34130.4	35600.7	35852	13316.4	6831.91	11927.4	17826.1	8395.43	8048.17	10760.5	10774.3	7307.2	--	--	--	--	--	-	-	-	-
M428T459_POS	Adenosine 5'-diphosphate	7.651	428.034	0.991298	61062.2	58464.6	49716.6	56738.4	38211.1	55867.2	87384.1	91899.4	92922.9	75881.3	91223.4	59632.9	59717.9	41405.3	37787.5	35988.1	34002.8	27152.8	12110.3	9704.32	6757.95	18450.4	10889.7	12387.3	45622.3	47334.8	45436.1	Nucleosides, nucleotides, and analogues	Purine nucleotides	Purine ribonucleotides	58-64-0	HMDB0001341	C00008	ko01100//Metabolic pathways;ko01110//Biosynthesis of secondary metabolites;ko00230//Purine metabolism;ko00190//Oxidative phosphorylation	Energy metabolism;Global and overview maps;Nucleotide metabolism	Metabolism
M348T420_POS	Adenosine 5'-monophosphate	7.001	348.069	0.99928	285933	276258	269690	277611	278517	286408	270005	270690	275494	280712	285791	279216	304992	312743	304209	329109	320697	304963	518486	525983	546093	536961	321247	520381	285028	284582	285369	Nucleosides, nucleotides, and analogues	Purine nucleotides	Purine ribonucleotides	61-19-8	HMDB0000045	C00020	ko01100//Metabolic pathways;ko01110//Biosynthesis of secondary metabolites;ko01060//Biosynthesis of plant secondary metabolites;ko00230//Purine metabolism;ko01070//Biosynthesis of plant hormones;ko01065//Biosynthesis of alkaloids derived from histidine and purine	Chemical structure transformation maps;Global and overview maps;Nucleotide metabolism	Metabolism
M508T477_POS	Adenosine 5'-triphosphate (atp)	7.955	507.999	0.973854	15863.1	15938.5	16018.2	14938.6	15622.7	14565.2	28295.4	32849.9	27998.2	27811.5	30081.8	29554.4	5895.76	4447.5	3126.13	3309.59	3856.39	3183.05	79.0844	490.399	585.943	453.775	517.861	167.048	14320.8	14319	14705.2	--	--	--	--	--	C00002	ko01100//Metabolic pathways;ko01110//Biosynthesis of secondary metabolites;ko00230//Purine metabolism;ko00190//Oxidative phosphorylation	Energy metabolism;Global and overview maps;Nucleotide metabolism	Metabolism
M348T471_POS	Adenosine monophosphate (AMP)	7.852	348.068	0.9994	21621	11455.7	26416.5	33731.4	25096.9	62209.9	16234.1	36011.5	68545.2	31912.5	36762.2	22631.1	39881.1	29782.3	16460.2	68311.3	51789	35211.5	34585.4	35497.6	32215.7	33456.1	36473.2	35835.4	41475.1	41391.3	47340.7	--	--	--	--	--	C00020	ko01100//Metabolic pathways;ko01110//Biosynthesis of secondary metabolites;ko01060//Biosynthesis of plant secondary metabolites;ko00230//Purine metabolism;ko01070//Biosynthesis of plant hormones;ko01065//Biosynthesis of alkaloids derived from histidine and purine	Chemical structure transformation maps;Global and overview maps;Nucleotide metabolism	Metabolism
M790T232_POS	Adenosylcobalamin	3.864	790.361	0.00198177	1278.9	1164.66	922.524	1016.34	935.688	1030.05	2704.37	2090.56	2494.01	1824.72	2106.44	2018.04	6088.3	6085.01	6529.05	6969.99	5857.48	5836.05	6720.39	4408.79	6148.91	9046.42	7367.06	7303.55	7096.65	6925.71	6934.43	Organoheterocyclic compounds	Tetrapyrroles and derivatives	Corrinoids	13870-90-1	HMDB0002086	C00194	ko01100//Metabolic pathways;ko00860//Porphyrin metabolism	Global and overview maps;Metabolism of cofactors and vitamins	Metabolism
M464T477_POS	Adenylosuccinic acid	7.947	464.078	0.998393	35518.2	33906.3	34579	35936.3	35307.6	32549.4	14817.6	13915.6	15167.4	15336.4	14315.1	14960.9	40600.8	43919.9	41620.2	43132.4	42880.7	39936.3	51749.4	54394.3	49009.8	51103.5	53366.3	52447.7	35388.7	36381.7	36387.7	Nucleosides, nucleotides, and analogues	Purine nucleotides	Purine ribonucleotides	-	HMDB0248010	C03794	ko01100//Metabolic pathways;ko00230//Purine metabolism;ko00250//Alanine, aspartate and glutamate metabolism	Amino acid metabolism;Global and overview maps;Nucleotide metabolism	Metabolism
M573T428_POS	Adenylyl(3'-5')cytidine	7.136	573.14	0.0682096	3713.78	3104.02	3047.26	2916.81	3214.67	3210.81	3841.42	2540.71	3110.09	1968.26	3323.2	3428.61	3759.56	4116.72	2391.12	3661.31	4636.27	2444.54	7921.41	9067.43	9673.73	9418.15	9743.61	7540.61	5122.66	5123.97	4888.78	--	--	--	--	--	-	-	-	-
M579T185_POS	Adipoyl-l-carnitine	3.088	579.289	0.00350828	3421.42	3831.81	5374.48	4253.22	4345.54	3130.72	915.756	285.804	1362.19	1300.63	1331.76	357.392	5240.12	5587.64	6458.33	6383.19	6291.9	7451.16	8861.62	7265.63	6944.08	6861.55	8250.41	6924.19	4800.22	4799.17	4746.68	--	--	--	--	--	-	-	-	-
M580T39_POS	Adonirubin	0.653	580.406	0.16543	13548.2	11833.3	11685	9885.74	12811.1	13490.8	10261.9	3058.06	8767.87	7460.4	9255.84	7400.77	15169.3	13787.3	16015.1	17004.4	14210	17548.3	19286.5	18755.8	12186.1	22534.6	19230.5	21312.1	14215.6	13430.5	13435.3	--	--	--	--	--	C15967	ko01110//Biosynthesis of secondary metabolites;ko00906//Carotenoid biosynthesis	Global and overview maps;Metabolism of terpenoids and polyketides	Metabolism
M560T407_POS	Adp-ribose	6.783	560.074	0.949045	2160.14	2646.75	2242.04	2145.43	2131.7	2634.82	5316.9	5393.88	5917.57	4432.87	5969.52	5767.75	830.598	761.02	816.679	1091.04	1146.13	1173.76	1982.38	2435.77	1924.47	1876.08	870.882	2098.06	2950.16	3064.37	3058.82	Nucleosides, nucleotides, and analogues	Purine nucleotides	Purine nucleotide sugars	20762-30-5	HMDB0001178	C00301	ko01100//Metabolic pathways;ko00230//Purine metabolism	Global and overview maps;Nucleotide metabolism	Metabolism
M334T425_2_POS	Adrenaline bitartrate	7.082	334.123	0.506902	7141.16	6360.16	6567.42	7050.19	6558.09	6940.3	5967.17	8109.25	4991.02	6317.23	8030.37	7320.5	5149.71	5038.12	6029.82	2960.59	5742.57	5567.67	36899	40362.8	35229.2	31267	47463.3	38116.2	18698.9	17668.8	17749.5	Benzenoids	Phenols	Benzenediols	51-43-4	HMDB0000068	C00788	ko01100//Metabolic pathways;ko00350//Tyrosine metabolism	Amino acid metabolism;Global and overview maps	Metabolism
M359T282_POS	Adrenochrome	4.704	359.112	0.339352	34986.7	36664.2	34874.2	35421.1	35450.8	33610.2	36135.9	34387.1	33587.9	33503.3	32219.9	31931.1	38945.8	35224.7	35137.5	37102.4	38435	37094.3	28274.7	31620.7	30542.9	33389.2	30757.1	31119.3	41808.2	42312.8	42302.7	Organoheterocyclic compounds	Indoles and derivatives	-	7506-92-5	HMDB0012884	-	-	-	-
M301T160_POS	Adrenosterone	2.67	301.188	0.743084	2691.13	2408.63	2570.43	2695.73	2132.2	2761.47	4932.44	4173.27	5416.56	510.282	3688.8	5837.05	6709.65	8106.72	8348.89	10373.4	6885.46	10391	75667.2	57443.7	82934.4	86513.8	52794.8	41193.8	20136.3	22679.7	17519.7	Lipids and lipid-like molecules	Steroids and steroid derivatives	Androstane steroids	382-45-6	HMDB0006772	-	-	-	-
M351T333_POS	Aflatoxin g1	5.55	351.033	0.121626	13326.3	7742.63	7445.51	13524.2	8776.49	8682.29	31464.1	30320.7	25177.5	31980.7	30070.7	31049.2	14862	19975.3	16692.9	18399.7	18663.5	12017.5	21912.4	21812.9	18817.1	23189.6	22481.4	20273.5	19955	19077.2	19952.3	Phenylpropanoids and polyketides	Coumarins and derivatives	Furanocoumarins	6795-23-9	HMDB0030479	C16755	ko01100//Metabolic pathways;ko01110//Biosynthesis of secondary metabolites;ko00254//Aflatoxin biosynthesis	Biosynthesis of other secondary metabolites;Global and overview maps	Metabolism
M313T332_POS	Aflatoxin g2	5.538	313.078	0.00644791	14608.9	14064	12098.8	13439.6	15598	16071.8	30326.5	29511.2	30598.6	33364.4	32175.7	29364.6	29473.6	22824.4	29324.3	21084.7	30129.4	19941.3	23597.4	26380.5	24418.2	25307.9	23023.5	27307.9	24873.1	24875.6	27558.8	Phenylpropanoids and polyketides	Coumarins and derivatives	Furanocoumarins	7241-98-7	HMDB0030475	C16754	ko01100//Metabolic pathways;ko01110//Biosynthesis of secondary metabolites;ko00254//Aflatoxin biosynthesis	Biosynthesis of other secondary metabolites;Global and overview maps	Metabolism
M329T353_POS	Aflatoxin m1	5.89	329.072	0.00513666	5587.3	5373.3	6415.29	4065.17	5333.6	5870.01	10523.8	9267.4	11207.3	11041.9	10396	9246.87	10368.9	8175.84	11350.8	5250.08	8986.45	7917.97	14215.6	25164.5	28018.6	15198.3	28479.6	16084.7	14919.7	13516.2	13519.7	Phenylpropanoids and polyketides	Coumarins and derivatives	Furanocoumarins	6795-23-9	HMDB0030479	-	-	-	-
M458T39_4_POS	Agelasine (stereochemistry of diterpene unknown)	0.645	458.327	0.0407458	57459.6	93066.1	90844.5	85979.9	46441.6	74186.3	18649.7	37640.9	6891.59	27152.9	36786.5	39251.4	71664.7	36904.8	77163.8	50817.1	30868.4	44334	65654.5	71807.3	70972.5	46426.7	72634.5	67996	52024.7	52686.5	52024.9	--	--	--	--	--	-	-	-	-
M489T452_POS	Agnuside	7.529	489.137	0.104017	68458.5	67203.7	66101.2	72642.9	76587	72257.2	60472	65320.4	66814.9	78722.9	66350.7	84009.6	76961	84444.8	88755.7	76759.8	85353.6	89204.8	112566	98003.5	95408.9	90017.3	110084	97657.6	91837.5	92796.2	91842.6	Lipids and lipid-like molecules	Prenol lipids	Terpene glycosides	11027-63-7	HMDB0036561	-	-	-	-
M244T322_POS	Agomelatine	5.364	244.11	0.707958	186406	187843	186437	189492	188980	188681	257728	269790	256559	255465	259000	255158	207152	213980	212023	213024	205867	201460	162691	160504	169530	159261	167918	151113	221745	220922	220590	Organic acids and derivatives	Carboxylic acids and derivatives	Carboxylic acid derivatives	138112-76-2	HMDB0015636	-	-	-	-
M377T125_POS	Ailanthone	2.081	377.182	0.708357	347.691	3280.12	3280.12	116.074	3280.12	154.39	442.733	805.252	11654.6	8470.52	934.92	661.794	1791.63	3225.14	1572.03	1610.79	2686.57	1940.93	33316.4	40182.9	30550.8	22518.5	28559.4	11526.1	9881.79	10437.4	10993.9	--	--	--	--	--	-	-	-	-
M353T259_POS	Ajmalicine	4.314	353.189	0.157655	10886.6	8963.66	9716.53	8366.11	9506.6	7237.23	7504.77	5479.16	4797.6	5473.1	7647.68	8151.09	52119.5	51923.5	49331.8	62778.3	55859.4	52038.7	28094.9	20154.2	28148.7	23122.5	40456.7	34112.5	23746.7	24655.5	24671.9	Alkaloids and derivatives	Yohimbine alkaloids	-	-	HMDB0248072	C09024	ko01100//Metabolic pathways;ko01110//Biosynthesis of secondary metabolites;ko01063//Biosynthesis of alkaloids derived from shikimate pathway;ko00901//Indole alkaloid biosynthesis	Biosynthesis of other secondary metabolites;Chemical structure transformation maps;Global and overview maps	Metabolism
M349T162_POS	Ajmaline	2.705	349.171	0.389498	1908.66	2076.33	1558.34	1700.11	1473.5	1663.31	273.005	2920.54	773.041	2133.6	1887.02	2567.29	6460.49	7746.2	5267.24	10271.8	7721.77	7088.89	23569.5	23457.8	8901.35	8432.09	23992.8	24744	8820.71	8783.21	9637.05	Alkaloids and derivatives	Ajmaline-sarpagine alkaloids	-	-	HMDB0248601	C06542	ko01110//Biosynthesis of secondary metabolites;ko00901//Indole alkaloid biosynthesis	Biosynthesis of other secondary metabolites;Global and overview maps	Metabolism
M289T442_POS	Ala-Ala-Lys	7.362	289.185	0.834079	10142.3	8044.18	8419.28	7453.26	7353.26	7402.85	2687.98	1956.46	1970.92	4287	3245.86	4081.38	11232.6	8219.13	2791.57	12128.7	4823.47	6509.31	15181.2	12335.1	18325.3	10798.2	1126.45	2081.48	3781.02	3767.76	2943.75	--	--	--	--	--	-	-	-	-
M218T177_POS	Ala-Gln	2.943	218.137	0.182219	5114.91	6175.27	6343.69	4937.75	5706.89	4808.23	2558.33	5914.21	5558.21	4919.17	5231.77	4488.69	4838.92	14001.9	8397.42	7022.03	28395.5	27098.3	76171.9	45222.8	43007.5	45849.6	44300.6	44547.7	27142.1	29523.7	27938.9	Organic acids and derivatives	Carboxylic acids and derivatives	Amino acids, peptides, and analogues	-	HMDB0248109	-	-	-	-
M374T440_1_POS	Ala-Gln-Arg	7.327	374.211	0.474409	13022.6	11548.7	6499.28	9333.79	10802.8	4953.84	13867.1	14899	4994.14	15095.6	15718.4	14398.9	24132	10960.9	22507.2	19749.2	23419.6	10206.4	33846.2	33342	32891.5	36154.8	36754.6	32720.6	6268.95	6293.76	5330.35	--	--	--	--	--	-	-	-	-
M346T429_POS	Ala-Gln-Lys	7.153	346.192	0.398013	5251.32	6631.71	5798.6	4539.33	5204.7	5848.26	9867.88	5196.75	5490.33	6392.59	6098.62	5102.61	3779.92	7894.38	4507.1	5446.2	5556.62	5188.05	15868.3	15176.1	8819.88	8323.92	15707	15731.7	4691.27	4786.27	5400.55	--	--	--	--	--	-	-	-	-
M383T206_POS	Ala-His-Arg	3.437	383.223	0.205129	3100.02	2577.93	3653.34	2259.28	3377.31	3014.72	5189.21	4935.46	1533.03	5121.82	1486.35	5369.22	3006.41	3390.17	3638.1	18896.5	18864.8	2921.5	70292.2	69215.2	68629	65268.6	71256	69205.3	29201.2	29198.7	28544.2	--	--	--	--	--	-	-	-	-
M359T230_POS	Ala-Ile-Arg	3.83	359.226	0.308815	1808.72	2374.74	1760.3	2729.53	1191.48	978.613	4922.93	4658.93	4780.7	2468.87	4255.29	4804.85	11392.3	11518.2	12047.6	12050.4	12435.9	12922.5	20604.5	20236.1	21765.5	21050.3	22062.9	20206.3	10587.8	10590.3	10236.2	--	--	--	--	--	-	-	-	-
M218T441_POS	Ala-Lys	7.354	218.148	0.990297	28543.9	25597	29257.4	30144.5	27434.2	32086.9	9531.48	9340.88	8803.92	9111.87	9001.03	8924.18	62316.1	63005.8	58572.2	58767	58445.1	64396.8	30308.2	27399.2	31988.6	25574.7	28042.8	29479.4	29523.9	29549.9	30338.4	Organic acids and derivatives	Carboxylic acids and derivatives	Amino acids, peptides, and analogues	6366-77-4	HMDB0028692	-	-	-	-
M377T263_POS	Ala-Met-Arg	4.383	377.184	0.251074	3832.33	2983.32	577.576	569.206	3218.42	648.107	2366.63	3668.88	4523.04	3769.38	3777.19	3381.53	13646.3	11282.4	14906	16455.9	2013.36	12235.5	26980.1	25738.2	6776.88	21113.8	27338.3	21820.5	9861.53	9513.44	9874.69	--	--	--	--	--	-	-	-	-
M237T231_POS	Ala-phe	3.848	237.122	0.988079	4620.96	5169.3	4104.91	4710.72	4513.94	4079.77	19548.4	18353.7	19749.1	17493.7	18394	18876	295911	543323	314325	304006	306380	306891	74723.3	108888	78739.8	76094	107978	76851.6	132096	160633	131498	Organic acids and derivatives	Carboxylic acids and derivatives	Amino acids, peptides, and analogues	3061-90-3	HMDB0028694	-	-	-	-
M393T281_POS	Ala-Phe-Arg	4.685	393.247	0.327751	2273.64	2672.31	2487.15	2503.82	2625.51	2454.45	3043.19	3399.77	2689.57	3268.9	2958.5	3719.57	9209.55	6363.55	8434.81	10377.4	11546.7	11235.4	18935.7	18604.1	16955.6	19063.4	17498.5	2273.29	9043.91	9043.92	9021.65	--	--	--	--	--	-	-	-	-
M343T293_POS	Ala-Pro-Arg	4.889	343.195	0.460488	3550.76	3052.16	3297.21	3544.8	1910.15	3710.96	670.993	4245.03	4199.39	4371.66	3835.61	3674.24	9789.2	10021.3	9926.75	10118	8185.48	9561.93	17746.7	6375.82	6343.33	10066.8	17285.2	16523.4	7539.23	7555.71	6202.4	--	--	--	--	--	-	-	-	-
M333T310_2_POS	Ala-Ser-Arg	5.173	333.17	0.591643	3190.49	1528.85	2835.44	3074.22	2086.78	2621.33	4606.01	4470.23	4921.99	4812.48	4910.06	5006.15	10285	4831	8893.09	9303.7	3779.4	4176.51	20760	21117.9	13729.1	21005.4	23485.1	21016.1	11153.1	10859.1	11154.7	--	--	--	--	--	-	-	-	-
M432T385_POS	Ala-Trp-Arg	6.417	432.218	0.183845	40409.1	40203.9	41380.9	43961.1	44920.8	43619.4	26557.7	31487.4	31657.4	28177.7	29377.2	32508.3	18670.7	24511.6	16277.2	13384.1	16607	13950.5	23312.1	23393.4	19062.7	15422.7	23119.5	19469.1	28077.9	29798.2	29762.4	--	--	--	--	--	-	-	-	-
M345T244_POS	Ala-Val-Arg	4.071	345.236	0.245823	1514.02	1220.84	455.578	1360.77	1314.67	1325.08	462.012	632.329	1607.89	606.029	1595.13	1764.22	3022.2	3865.23	5564.4	3121.28	3790.36	3707.98	9359.49	6755.59	7024.75	7496.24	7191.31	8728.28	1708.83	1787.94	2380.85	--	--	--	--	--	-	-	-	-
M317T317_POS	Ala-Val-Lys	5.291	317.228	0.115637	574.584	203.034	574.252	733.51	439.41	727.659	712.334	621.167	814.116	677.912	742.653	728.05	4637.93	316.461	4866.71	4553.77	4899.26	4625.9	1476.02	2256.08	1323.95	349.164	684.786	1609.15	956.462	866.341	1293.38	--	--	--	--	--	-	-	-	-
M238T161_2_POS	Alachlor	2.685	238.106	0.705049	3137.13	2273.32	1955.74	3774.61	2126.61	2091.94	1279.01	6800.32	9154.53	6621.83	10444	6320.24	50894.4	67501.4	72807.6	72700.5	68182.3	66322.8	199744	209316	209260	215730	219160	212786	87386.4	85975.7	87382.2	Benzenoids	Benzene and substituted derivatives	Anilides	15972-60-8	HMDB0031766	-	-	-	-
M400T166_POS	Alanycarb	2.769	400.119	0.00578571	4551.17	4464.13	4264.69	3525.08	5351.1	5032.2	9532.21	9239.12	9297.74	7956.72	10407.3	8631.11	10764.8	10841.7	11867.7	10482.1	12144.8	14565.8	7161.95	7636.88	5474.42	2802.64	7213.12	7184.95	15802.3	15657.2	15654.9	--	--	--	--	--	-	-	-	-
M266T335_POS	Albendazole	5.581	265.992	3.17516e-05	4909.98	5324.38	4986.31	5577.94	6788.5	5332.55	12113.1	12468.9	12666	12393.8	12653.5	11051.3	3021.91	3606.82	3687.71	3223.81	2760.21	3699.52	38418.9	38640.2	36511.6	37839.5	36423.8	37941.3	14402	14104.1	14404.1	Organoheterocyclic compounds	Benzimidazoles	2-benzimidazolylcarbamic acid esters	54965-21-8	HMDB0014659	-	-	-	-
M298T293_POS	Albendazole sulfone	4.883	298.082	0.0143101	111893	112606	113079	117188	122922	125161	9143.45	9552.48	10119	9115.02	9699.32	9575.92	10868.3	6640.13	5883.1	7793.55	9762.44	9031.9	29774.2	33581	29335.2	29674.3	30886.9	29564.7	18272.6	18984.3	18990.7	Organoheterocyclic compounds	Benzimidazoles	2-benzimidazolylcarbamic acid esters	-	HMDB0060561	-	-	-	-
M481T321_POS	Albiflorin	5.353	481.163	0.0387512	57535.4	56864.8	53660.7	53015	53385.7	54803.3	43855.4	44248.6	43401.8	45245.7	45163.8	33783.2	56416.3	55285.8	53826.8	54547.3	54178.4	54981	42639.9	48861.9	44275.4	48142.2	50022.5	44780.6	48823.5	47658.2	47664.6	Lipids and lipid-like molecules	Prenol lipids	Terpene glycosides	-	HMDB0248116	-	-	-	-
M170T277_POS	Albizziin	4.61	170.052	0.0789499	8694.63	8282.95	7184.33	8006.15	8189.38	7433.2	4206.77	5813.82	6493.6	4453.92	4270.57	5904.85	2379.49	7392.25	3473.38	9162.02	4374.74	3644.87	13459.6	10159.7	12192.2	10357.2	13283.2	12590.7	3957.27	5228.1	3733.72	--	--	--	--	--	-	-	-	-
M309T40_POS	Albocycline	0.664	309.224	0.638136	32657.4	30166.5	31373.6	16544.3	26383.4	28732.8	11287.1	15008.7	10417.2	17098.6	29014.6	16126.7	12256.6	20436.6	16207.7	13072	13333.8	32713.8	57075.8	53737.1	15101.8	53399.3	7651.29	20569.8	26576.6	24249.7	26577.9	--	--	--	--	--	-	-	-	-
M222T164_2_POS	Albuterol	2.727	222.148	0.258018	2460.23	2576.86	2473.97	2629.56	2394.72	2723.32	772.961	658.173	791.235	990.821	3861.82	636.093	2251.28	2125.13	3677.27	3522.67	1548.93	1361.6	18414.6	18722.4	9504.07	20205.5	14498.8	14209.8	7629.77	8417.32	8438.42	Benzenoids	Benzene and substituted derivatives	Benzyl alcohols	18559-94-9	HMDB0001937	-	-	-	-
M361T383_2_POS	Aldosterone	6.382	361.207	0.0220009	3807.04	5299.85	4011.1	3622.33	3106.73	2359.04	21333.6	21337.6	23409.4	24227.3	17055.5	17036.5	20693.1	18509.8	18399.1	17211.3	15557.4	21134.3	15904.6	17717.5	14122.9	18558.7	15225	12822.5	14746.4	14735.9	13894.3	Lipids and lipid-like molecules	Steroids and steroid derivatives	Hydroxysteroids	52-39-1	HMDB0000037	C01780	ko01100//Metabolic pathways;ko07225//Glucocorticoid and mineralocorticoid receptor agonists/antagonists	Global and overview maps;Target-based classification: Nuclear receptors	Drug Development;Metabolism
M338T273_POS	Alexidine	4.558	338.299	0.00522094	1715.35	1715.35	1715.35	1715.35	1715.35	1715.35	1631.36	2419.26	2208.51	1860.37	1477.77	1949.12	4991.2	3599.92	4591.3	4882.33	5728.04	3047.9	566.086	661.811	501.487	728.014	492.697	800.289	1120.32	1230.56	1227.68	Organic nitrogen compounds	Organonitrogen compounds	Guanidines	-	HMDB0248131	-	-	-	-
M515T58_POS	Alisol b acetate	0.969	515.362	0.286671	24299.9	29666.5	18119.3	27814.4	28138.6	21251.2	29112.1	15713.6	13647.4	13669.5	7763.6	12698.5	40258.2	32242.1	40088.2	25914.1	38181.9	38141.4	65777.4	51354.9	57778.4	62365.7	42858.4	53429.4	35614	34227.5	35610.2	--	--	--	--	--	-	-	-	-
M258T265_1_POS	Alizarin	4.421	258.073	0.00936119	21197.5	17111.8	33678.5	374.598	38441.3	35083	55493.1	60451.1	59175.2	57830.6	57364.9	61056.2	70433.1	65762.4	61564.3	57557.1	64226.2	58942.2	17943.2	25236.5	31204.5	23147.7	21756.4	27319.9	51741	51740.1	52494.3	Benzenoids	Anthracenes	Anthraquinones	-	HMDB0248144	-	-	-	-
M281T51_2_POS	All-trans-4-hydroxyretinoic acid	0.847	281.194	0.247277	93932.4	74072.5	48569.6	44862.1	48832.5	92041.7	21179.6	31041.4	40594.5	20157.7	24164.2	25882.1	35412.7	43882.8	37305.5	33064.1	35802.2	29901.8	78675.1	64549.8	65979.5	70754.3	113691	62746.8	60099.7	67074.3	59977.4	Lipids and lipid-like molecules	Prenol lipids	Retinoids	66592-72-1	HMDB0006254	C16677	ko01100//Metabolic pathways	Global and overview maps	Metabolism
M177T351_2_POS	Allantoic acid	5.849	177.065	0.0242564	18171.2	25845.5	16707.7	17424.8	18228.5	17851.1	51156.8	56206.1	55821	53490.8	53627.3	52801.4	39577.3	40939.9	40424.8	37546.6	37945.6	39646.5	47834.6	47234.4	47476.4	47124.8	46598.7	44717.5	40269.6	39596.8	40270.8	Organic acids and derivatives	Carboxylic acids and derivatives	Amino acids, peptides, and analogues	99-16-1	HMDB0001209	C00499	ko01100//Metabolic pathways;ko01120//Microbial metabolism in diverse environments;ko00230//Purine metabolism	Global and overview maps;Nucleotide metabolism	Metabolism
M174T368_POS	Allidochlor	6.139	174.075	0.167362	10992.6	11961.7	10647.6	10542.1	10464.9	11630.9	16597.1	13526.2	14863.6	14434.5	14217.6	15052.4	109640	108605	107689	103609	105967	103646	21546.5	19642.5	20985.9	22317.2	21498.4	18218.8	44617.3	43522.2	43518.2	Organic acids and derivatives	Carboxylic acids and derivatives	Carboxylic acid derivatives	-	HMDB0248154	-	-	-	-
M342T53_POS	Allo-protolichesterinic acid	0.886	342.246	0.0451999	45279.2	35385.9	39389.1	36513.2	39684.7	41288.5	19374.4	16026.7	28756.3	16050.1	14697.6	13051.9	27765.7	40137.5	19072.8	36393.1	31735.2	29048.6	90870.5	59058.8	58223.2	60731	73957.5	64267.3	39801.2	40831.1	39797.7	--	--	--	--	--	-	-	-	-
M370T254_POS	Allocryptopine	4.233	370.173	0.828489	3359.98	3678.34	3320.9	3595	3863.87	3518.39	9745.77	5938.8	9361.48	9745.81	9513.8	9257.62	41761.9	41320	39637.2	31702.1	39100.8	39860.9	43742.8	62043.8	62701.8	37053.7	24753.4	41485.8	24969.6	24891.3	26456.7	--	--	--	--	--	C02134	ko01110//Biosynthesis of secondary metabolites	Global and overview maps	Metabolism
M759T203_POS	Alloside b	3.387	759.439	0.0239039	2622.3	5465.62	5985.32	3602.89	5172.57	3102.29	15969.5	14185.4	16410.2	8758.8	8790.27	12616.2	6806.2	7533.89	7168.32	3334.09	3829.77	5667.53	8228.08	4068.48	9019.44	8845.93	7373.36	11206.9	8319.17	8319.39	7892.03	Lipids and lipid-like molecules	Steroids and steroid derivatives	Steroidal glycosides	-	HMDB0303716	-	-	-	-
M234T439_1_POS	Alloxydim	7.312	234.096	0.145517	64110.7	22853.8	24694	25626.8	22502.2	17448.8	22635.6	26817.4	16144	18164.7	17067.9	16112.3	42237.6	41567	38456.7	119629	41367.8	43387	218803	224558	221045	225243	219350	221690	142415	168898	141960	--	--	--	--	--	-	-	-	-
M535T390_POS	Alpha-alectoronic acid	6.494	535.191	0.11188	205.551	76.0647	57.7246	526.657	125.307	136.061	132.689	321.834	177.312	121.596	220.109	253.718	1674.19	1292.26	1615.3	1739.43	2097.31	1588.67	2478.96	2396.13	5741.86	6932.5	7051.01	3723.62	1982.3	2107.06	1986.41	--	--	--	--	--	-	-	-	-
M363T346_2_POS	Alpha-d-glucose 1,6-bisphosphate	5.763	363.008	0.0522506	746.894	746.938	681.167	743.936	733.423	800.835	2306.35	2878.11	2451.27	2222.41	2426.41	3934.86	7317.21	5434.65	2101.48	5589.94	5230.6	2295.06	3094.76	1525.56	2655.4	2111.13	3212.36	1994.18	1539.26	1529.02	1902.24	Organic oxygen compounds	Organooxygen compounds	Carbohydrates and carbohydrate conjugates	10139-18-1	HMDB0003514	C01231	ko01100//Metabolic pathways;ko00500//Starch and sucrose metabolism	Carbohydrate metabolism;Global and overview maps	Metabolism
M250T409_POS	alpha-Guanidinoglutaric Acid	6.817	250.109	0.6614	3935.2	5938.98	6499.7	5598.05	7383.55	3766.37	21937.7	22031.9	21348	18991.6	21264.2	24255.1	25291.7	24538	22952.6	23295.7	25614.6	23093.3	101685	99294.1	99089	98338.1	101003	94051.2	45822.1	46130.1	45819.9	--	--	--	--	--	-	-	-	-
M751T37_POS	Alpha-hederin	0.611	751.48	0.0548063	14394.1	13852.7	12477.2	14735.3	14319.4	16025.1	13126.3	12394.2	12928.4	13031	13635.3	12814.6	12005.5	13876.8	14872.4	13342.7	14101.2	13535	13791.4	14323.1	12452.9	14313.7	14269.1	13510.5	6434.16	10467.6	11117.5	Lipids and lipid-like molecules	Prenol lipids	Triterpenoids	-	HMDB0249131	-	-	-	-
M296T38_POS	alpha-Linolenic acid	0.631	296.256	0.7402	102864	126867	100462	95612.3	112415	118191	74538.5	75737.3	73161.6	68009.9	69681.3	69380.9	107954	107409	107702	110883	100232	107035	56307.2	67248.7	62076.4	53103	59096.1	62382.2	95439.1	93813.9	93812.4	Lipids and lipid-like molecules	Fatty Acyls	Lineolic acids and derivatives	463-40-1	HMDB0001388	C06427	ko01100//Metabolic pathways;ko01110//Biosynthesis of secondary metabolites;ko01060//Biosynthesis of plant secondary metabolites;ko01070//Biosynthesis of plant hormones;ko01040//Biosynthesis of unsaturated fatty acids;ko00592//alpha-Linolenic acid metabolism	Chemical structure transformation maps;Global and overview maps;Lipid metabolism	Metabolism
M274T306_POS	Alprazolam	5.1	274.138	0.0350243	8325.69	7398.77	8197.57	7882.97	7342.05	7634.12	16719.9	15177.6	16300.9	2861.51	14472.1	15912.6	9816.83	10332	9438.9	9574.01	3740.3	9991.56	28118.3	20950.1	28602	28304	24386.9	23461.4	10584.5	10584.6	9436.27	Organoheterocyclic compounds	Benzodiazepines	1,4-benzodiazepines	28981-97-7	HMDB0014548	-	-	-	-
M291T396_POS	Altenusin	6.601	291.095	0.193775	3597.42	2748.09	4503.18	2198.82	5594.05	3663.21	6049.9	167742	4503.82	2284.46	136509	5285.08	103285	127739	124009	126442	135379	139883	499584	530018	542261	502075	537483	510242	263134	263183	260632	--	--	--	--	--	-	-	-	-
M723T433_POS	Aluminum neocoprogen i [m+al-2h]	7.211	723.299	0.0126855	1030.75	654.244	1496.1	1418.09	955.64	1187.99	3105.03	1891.62	2658.57	2954.57	2987.89	2587.8	6186.8	2599.01	2418.43	3331.97	4424.63	5450.31	7673.5	6782	8160.55	7376.93	7343.92	7622.56	6291.75	6519.08	6884.22	--	--	--	--	--	-	-	-	-
M609T426_POS	Amarogentin	7.102	609.179	0.45049	3790.87	3711.82	3732.55	3486.8	3759.53	3654.89	1632.76	1605.41	5163.04	2022.65	4414.88	4949.77	5196.65	2948.49	5274.75	4729.5	5082.44	4983.02	10933.4	17132.1	14131.7	13446.1	12782.8	14794	9725.34	10801.8	10786.1	Benzenoids	Benzene and substituted derivatives	Biphenyls and derivatives	-	HMDB0248275	-	-	-	-
M475T56_POS	Amastatin	0.942	475.301	0.235822	40012.9	23506.2	39519.8	39979.9	8900.04	43914	192638	70709.3	113708	82145.4	92122.8	151083	57323.6	39606.6	52329.3	54583.2	56075.5	54127	57424.5	57151.5	52628.7	54253	55339.3	54891	33531.5	33135.7	24930.6	Organic acids and derivatives	Peptidomimetics	Hybrid peptides	-	HMDB0248277	-	-	-	-
M228T285_POS	Ametryne	4.743	228.106	0.0862761	42080.1	43187.4	40467.5	41143.7	36860	38120.8	23897.8	23990	24258	23239	6594.66	7982	282704	274370	291973	285415	290040	290385	37756.2	34764.5	27191.7	38219.4	35549	36630.7	116895	116915	115565	Organoheterocyclic compounds	Triazines	1,3,5-triazines	-	HMDB0248288	-	-	-	-
M291T374_POS	Amfonelic acid	6.232	291.116	0.420927	3782.88	3309.24	3155.51	3782.73	3815.44	3781.4	5376.44	6128.87	5090.66	5083.21	5343.95	6015.96	6413.92	5946.29	6053.82	6242.13	6725.18	6221.07	21700.1	19929.5	20712.4	21932.5	20376.3	20416.5	8894.29	8925.95	8789.72	--	--	--	--	--	-	-	-	-
M479T446_POS	Aminoalbendazole sulfone	7.437	479.146	0.0743969	22091.1	21579.2	33732.6	40148.7	25140.3	22214.3	37857.4	36730.3	39098.8	37489.4	35486	34774	65374.3	58553.9	64355.4	58044.2	57879.3	61273.8	34985.3	35317.7	32615.5	32443.9	35695	33063.3	45300.8	48401	45080.1	--	--	--	--	--	-	-	-	-
M152T214_POS	Aminocarb	3.562	152.116	0.241264	4008.56	3220.55	3075.45	3369.8	3097.77	2944.73	5042.59	4500.78	4711.2	4943.58	4087.12	4783.54	981.577	715.003	672.005	1344.47	935.042	495.606	5108.18	17504.4	2088.18	2879.11	2933.38	4148.46	3246.95	3605.81	3240.06	Benzenoids	Benzene and substituted derivatives	Phenoxy compounds	-	HMDB0248310	-	-	-	-
M233T407_POS	Aminoglutethimide	6.788	233.112	0.0781136	35327.3	55390.3	37849.5	37929.4	36025.9	34640.8	23864.3	91297.1	25032.9	25574	37443.6	65869.8	33544.2	39059.7	34312.4	42450.9	44916.7	30855.3	31991	25550.9	32110.6	22789.8	25897.7	23744.4	41564.1	63137.6	42727.3	Benzenoids	Benzene and substituted derivatives	Aniline and substituted anilines	125-84-8	HMDB0014501	-	-	-	-
M232T315_POS	Aminophenazone	5.248	232.164	0.442055	22988.2	23047.9	24147.6	23827.8	23538.3	23015.7	56333.3	58528.5	57912.5	58803.3	60073.9	56447.6	45085.6	48268.9	45256	44669.3	47406	45172.7	25609.4	24334	23847.9	22805.5	25291.9	24172.3	35831.9	35829.9	36355	Organoheterocyclic compounds	Azoles	Pyrazoles	58-15-1	HMDB0015493	-	-	-	-
M646T415_POS	Amiodarone	6.909	646.041	0.00941455	11855.4	9276.83	10325.1	10011.8	10735.3	10973.7	80873.6	80433.2	83265.9	86430.8	82248.4	84582	12025.7	13289.7	12272.7	11928.5	12446.9	12990.7	47395.4	48270.4	45204.3	45117	45596.3	46423.3	39454.2	38801.3	39078.1	Organic oxygen compounds	Organooxygen compounds	Carbonyl compounds	1951-25-3	HMDB0015250	-	-	-	-
M490T344_1_POS	Amisulbrom	5.739	489.932	0.0002064	1393.27	739.143	1151.58	995.413	1401.41	931.328	13735.1	14023.1	13776.2	707.734	1625.88	14381.9	6461.48	763.504	7058.99	8247.16	7354.74	7696.78	15631	14243.5	13291	4499.86	4348.47	14619.3	5245.24	5234.55	5691.02	--	--	--	--	--	-	-	-	-
M278T261_POS	Amitriptyline	4.346	278.185	0.209902	2871.96	2812.96	2916.62	854.603	3340.55	2977.1	3997.28	3256.96	3487.79	3657.76	3662.14	4363.26	13485.3	13789.8	14671.4	13659.5	14591.4	13447.6	41677.1	42016.5	27353.6	43790.1	27718.9	44845.6	7883.7	7922.3	9358.31	Benzenoids	Dibenzocycloheptenes	-	50-48-6	HMDB0014466	-	-	-	-
M281T244_POS	Amlexanox	4.059	281.096	0.328697	5746.09	5695.63	2188.23	5486.07	5342.03	6091.04	4813.33	5546.3	11024.1	11006.4	4387.04	9221.14	2440.43	13723.2	12620.1	12254.5	12832.3	12671.3	28530.1	28320.8	29703.4	27058.5	29717.7	27545.6	11054.7	7507.73	11087.8	Organoheterocyclic compounds	Benzopyrans	1-benzopyrans	68302-57-8	HMDB0015160	-	-	-	-
M392T268_POS	Amlodipine	4.466	392.127	0.142757	2130.23	2261.39	2004.96	2505.84	2803.96	1938.71	1875.2	2342.56	2550.76	1873.88	2540.54	2170.13	5509.92	4096.31	4190.87	4611.65	4758.29	4503.73	11571.4	11508.4	10742.3	9454.56	11035.2	13854.3	5933.4	5935.16	6104.42	Organoheterocyclic compounds	Pyridines and derivatives	Hydropyridines	88150-42-9	HMDB0005018	-	-	-	-
M227T316_POS	Amobarbital	5.271	227.138	0.0297154	83375.4	81309.3	82155.1	83263.8	81441	82905.3	98758.1	101415	104097	102531	102414	102927	101576	107361	102683	103428	108406	104053	130976	135423	135469	132101	131869	132634	111035	109577	109580	Organoheterocyclic compounds	Diazines	Pyrimidines and pyrimidine derivatives	57-43-2	HMDB0015440	-	-	-	-
M906T271_POS	Amphotericin b	4.522	906.487	0.811844	1610.45	1834.36	1580.1	1725.47	1644.37	1811.43	187.965	185.788	148.612	123.802	202.693	264.918	241.617	241.617	241.617	241.617	241.617	79.4475	277.358	220.392	230.584	69.9578	76.2202	71.0725	570.848	570.56	546.297	Organic oxygen compounds	Organooxygen compounds	Carbohydrates and carbohydrate conjugates	1397-89-3	HMDB0014819	C06573	ko01052//Type I polyketide structures	Metabolism of terpenoids and polyketides	Metabolism
M350T286_POS	Ampicillin	4.772	350.103	0.140173	7731.49	6345.6	8805.18	6121.53	8267.91	7845.63	7654.45	8626.12	6680.41	7861.34	8604.35	7408.19	13445.8	12903.5	13192.7	14036.4	13230.7	12186.6	40517.8	40129.5	39725	41956.8	41679.9	40760.7	25661.1	24672.1	24506.1	Organoheterocyclic compounds	Lactams	Beta lactams	69-53-4	HMDB0014559	-	-	-	-
M448T254_POS	Ampiroxicam	4.235	448.1	0.0150357	9140.34	7475.5	7403.26	7569.84	7586.63	7330.6	3625.84	3332.89	3396.23	3169.6	2823.9	3045.6	5492.58	9666.88	7669.34	7784.11	5518.38	8030.98	1303.59	6599.8	6683.42	7822.92	5840.06	8479.17	4791.45	3742.75	4824	Organoheterocyclic compounds	Benzothiazines	-	-	HMDB0248361	-	-	-	-
M528T412_POS	Amprenavir	6.86	528.2	0.407306	4409.44	4161.23	4466.51	4409.27	4599.07	4633.68	4807.98	6645.13	6708.95	3248.65	4843.68	6667.52	13634.6	9965.54	11930.4	12024.5	8967.82	9368.72	12529.2	23991.4	24603.2	23919.2	25734.4	25657.3	8763.43	9875.27	9908.13	Benzenoids	Benzene and substituted derivatives	Benzenesulfonamides	161814-49-9	HMDB0014839	-	-	-	-
M314T295_1_POS	Amsacrine	4.912	314.136	0.0962264	80096.1	8456.34	2615.33	6906.62	56844.9	6025.73	12156.6	21867.3	13422.5	9931.74	14519.5	9493.31	19905.5	20202.8	20718.8	19776.7	20372.4	20566.7	36139.9	5794.53	14127	18177	17736.8	38496.8	13466	13453.1	13194.8	Phenylpropanoids and polyketides	Depsides and depsidones	-	58265-74-0	HMDB0036557	-	-	-	-
M475T417_POS	Amygdalin	6.946	475.188	0.0659942	639.632	1985.58	1587.68	1322.83	1578.66	1555.4	3011.48	4514.64	3944.95	3590.89	3100.78	3997.49	3348.73	2156.59	2641.27	3513.42	2744.55	2862.85	10657.1	11214.4	2915.45	3833.38	9996.14	9496.92	3304.87	3250.24	3701.01	Organic oxygen compounds	Organooxygen compounds	Carbohydrates and carbohydrate conjugates	29883-15-6	HMDB0035030	C08325	ko01100//Metabolic pathways;ko01110//Biosynthesis of secondary metabolites;ko00460//Cyanoamino acid metabolism	Global and overview maps;Metabolism of other amino acids	Metabolism
M294T469_POS	Anastrozole	7.814	294.153	0.22898	250194	89446.5	18717.4	38091.5	34385.8	28143.8	38062.7	26582.2	7853.49	41645.2	43394.9	4416.52	191708	175296	143033	153083	70866.8	137606	352059	658831	568974	710770	1.07938e+06	605759	498185	466104	465528	Benzenoids	Benzene and substituted derivatives	Phenylpropanes	120511-73-1	HMDB0015348	-	-	-	-
M239T211_POS	Ancymidol	3.521	239.103	0.672043	6670.55	7251.12	6858.27	6729.9	6618.7	6815.48	9817.54	9633.79	9482.17	9087.07	9708.45	9196.34	20624.9	20784.9	8214.9	21496.7	19782	21330.4	27922.9	32609.7	44004	18085.8	51585.2	35852.7	20393.5	20459.5	19422.1	Benzenoids	Phenol ethers	Anisoles	-	HMDB0248390	-	-	-	-
M351T378_POS	Androsta-1,4-dien-3-one, 4-chloro-6,17-dihydroxy-17-methyl-, (6.beta.,17.beta.)-	6.292	351.158	0.191337	2725.82	1662.64	1593.98	1342.47	1432.01	1630.47	1490.72	1500.77	1651.55	1386.82	1564.29	1259.38	5217.66	4674.03	5547.52	5563.7	5986.67	5373.11	19734.6	16267.4	25147.2	22311.5	23993	17936.1	8594.04	8597.76	8172.11	--	--	--	--	--	-	-	-	-
M484T38_2_POS	Androstan-3-ol-17-one 3-glucuronide	0.633	484.304	0.396867	14952	5286.54	13016.5	15264.7	5547.06	14801	15419.6	15235.6	5265.02	15744.6	13749.3	7115.87	55545.1	23507.6	60585	37240.9	58094.3	43358	26137.4	38869.1	36493.1	29731.2	19668.9	41861.8	35138.1	33526.5	33371.8	--	--	--	--	--	-	-	-	-
M187T233_POS	Anethole	3.88	187.07	0.212609	56534.4	57467.1	55664	55389.9	55438.1	55051.5	136484	135299	138675	141938	132971	136960	141048	146963	150028	147889	144024	148990	153616	152826	149162	84674.1	149781	84131.4	30672.3	30670.4	30373.4	Benzenoids	Phenol ethers	Anisoles	4180-23-8	HMDB0030837	C10428	ko01110//Biosynthesis of secondary metabolites	Global and overview maps	Metabolism
M577T36_POS	Angeloylzygadenin	0.601	576.502	0.00930176	140865	147206	133370	128438	139185	131093	179555	180940	181451	174964	184450	178206	184883	168129	191357	175427	180012	182553	225854	222454	205497	231155	223680	238432	193102	193110	198023	--	--	--	--	--	-	-	-	-
M314T328_POS	Angustine	5.468	314.108	0.256383	3472.65	2673.94	3940	3949.24	3383.39	749.976	5825.9	5468.28	2404.17	5439.85	2057.48	3796.67	3279.35	3998.94	5107.02	2673.92	4553.89	3803.43	20605.1	16690.8	9495.33	9481.05	21059.4	21448.8	3743.88	3450.88	3526.98	--	--	--	--	--	-	-	-	-
M300T209_POS	Anhydrovariabilin	3.48	300.102	0.309717	10076.6	9776.29	9204.24	8663.96	9628.66	9830.83	83728.6	85945.6	82600.8	83148	81415.6	86035	7120.23	12836.3	7031.51	12807.9	7059.84	13305.9	10589.4	12102.6	9907.4	10356.7	11602.9	13105.6	19269.2	19269.1	19209.9	--	--	--	--	--	-	-	-	-
M77T253_2_POS	Aniline	4.215	77.0376	0.279826	7434.5	4739.47	7187.02	6203.48	6179.24	7449.91	15748.1	15561	14762.9	16527.3	15961.9	16588.4	32558.2	33931.1	38410.2	28147.1	31299.1	39555.9	23349.5	24817.5	31680.8	29055.9	24412.8	24677.4	25383.6	25028.3	25379.9	Benzenoids	Benzene and substituted derivatives	Aniline and substituted anilines	62-53-3	HMDB0003012	C00292	ko01120//Microbial metabolism in diverse environments	Global and overview maps	Metabolism
M263T227_POS	Anisatin	3.777	263.072	0.0946331	66028.1	69160.4	64263.5	65461.4	65064.2	65112.2	3805.22	3083.88	5065.69	3230.74	68757.5	3948.68	667929	688933	701825	631909	701196	703738	177382	166100	179006	173428	165675	170969	230342	230500	218614	Lipids and lipid-like molecules	Prenol lipids	Terpene lactones	-	HMDB0302686	-	-	-	-
M266T27_POS	Anonain	0.451	266.064	0.0339156	1276.58	771.49	1157.21	1222.01	1144.23	1199.87	1322.97	1272.45	1206.13	1209.39	1255.41	1268.08	1305.64	1414.91	1194.05	1223.73	1334.8	1211.19	4928.61	4825.94	4566.15	4317.02	4854.26	4255.69	3049.97	3049.64	3143.82	Alkaloids and derivatives	Aporphines	-	1862-41-5	HMDB0030348	-	-	-	-
M763T63_POS	Antanapeptin c	1.044	763.02	0.00138639	2480.54	2069.53	2074.13	1373.39	1512.68	670.612	871.304	2134.1	3734.81	776.958	586.602	4734.74	1687.41	1970.65	1889.44	2648.7	329.132	1484.16	7986.52	7379.57	8869.01	8808.21	6423.11	8586.02	3658.33	3658.35	4078.37	--	--	--	--	--	-	-	-	-
M584T195_POS	Antheraxanthin	3.249	584.41	0.889607	973.703	1106.75	1015.03	1231.09	1182.46	946.549	1545.09	1485.89	1147.02	1104.21	1157.94	1105.51	8640.87	6441.07	6669.78	8327.65	5648.71	6212.29	6397.83	4598.52	7151.62	6132.89	5556.43	7016.18	5343.09	5644.7	5341.01	--	--	--	--	--	C08579	ko01100//Metabolic pathways;ko01110//Biosynthesis of secondary metabolites;ko00906//Carotenoid biosynthesis	Global and overview maps;Metabolism of terpenoids and polyketides	Metabolism
M587T189_POS	Anthranoyllycoctonine	3.156	587.338	0.421473	1336.68	922.188	1019.4	729.319	1009.36	818.281	1275.1	2134.77	3353.72	5845.88	3338.55	2044.86	1791.37	1689.11	1547.85	1566.32	789.675	1279.33	10122.5	8910.84	9342.57	16834.2	8483.36	11181.8	4754.67	3967.12	3863.83	--	--	--	--	--	-	-	-	-
M588T464_POS	Antillatoxin b	7.725	587.987	0.070949	799.08	1254.46	1145.79	853.318	1276.02	1018.16	757.67	781.259	772.025	595.607	581.675	913.221	77.8775	78.2015	568.377	210.703	346.978	312.29	275.793	310.105	104.442	205.8	205.8	272.26	473.166	410.42	473.139	--	--	--	--	--	-	-	-	-
M549T162_POS	Antimycin a	2.697	549.344	0.0343702	1946.48	3019.96	2758.54	1266.51	3115.21	2886.13	1648.28	1831.9	5127.84	4096.55	4726.3	4520.56	12914.1	13756.7	13515.8	12369.1	13921.4	13573.2	5838.73	9960.58	9233.68	11171.9	7479.73	5994.32	6692.39	6356.77	6368.04	Benzenoids	Benzene and substituted derivatives	Benzoic acids and derivatives	-	HMDB0248488	-	-	-	-
M573T398_POS	Antimycin a (a1 shown)	6.631	573.209	0.000658885	1728.97	1982.44	2248.99	2366.48	2199.43	2733.86	10458.7	10340.8	11925.2	10701.5	12211	10667.1	6972.67	7650.91	8252.26	8463.51	6453.28	7417.38	14668.4	13909.5	14398.8	12598.5	13791.1	13443.2	6481.27	7800.5	7792.2	--	--	--	--	--	-	-	-	-
M189T317_POS	Antipyrine	5.292	189.123	0.474212	1.5078e+06	1.48982e+06	1.52489e+06	1.49862e+06	1.55807e+06	1.56393e+06	1.60373e+06	1.64571e+06	1.63228e+06	1.69226e+06	1.64486e+06	1.57231e+06	1.01516e+06	1.01545e+06	1.0238e+06	1.01721e+06	1.0246e+06	1.01921e+06	649260	658012	637124	667935	656675	648775	1.07895e+06	1.07494e+06	1.07493e+06	Organoheterocyclic compounds	Azoles	Pyrazoles	60-80-0	HMDB0015503	-	-	-	-
M624T69_POS	Apicidin	1.151	624.367	0.00192431	5511.94	3890.35	3761.16	4218.08	4298.2	4251.3	6773.95	8389.32	4572.22	8023.19	6329.27	8390.65	5333.01	7456.14	6084.32	7357.78	6890.52	5693.01	3289.22	3033.31	10542.7	11873.8	11847.3	12009.3	3528.06	2750.03	2696.88	Organic acids and derivatives	Carboxylic acids and derivatives	Amino acids, peptides, and analogues	-	HMDB0248512	-	-	-	-
M271T168_POS	Apigenin	2.792	271.08	0.0452097	556.667	20949.5	20647	19321.7	974.844	20488	66651.3	1150.88	65247.2	63202.8	75518.7	72832.9	11315.7	13445.7	5215.48	10197.8	10563.8	9700.67	20431.6	4308.16	2856.26	22952.7	9872.06	22544.6	6291.2	6623.95	6285.95	Phenylpropanoids and polyketides	Flavonoids	Flavones	520-36-5	HMDB0002124	C01477	ko01100//Metabolic pathways;ko01110//Biosynthesis of secondary metabolites;ko01061//Biosynthesis of phenylpropanoids	Chemical structure transformation maps;Global and overview maps	Metabolism
M565T172_POS	Apiin	2.864	565.16	0.624587	1708.01	2751.6	2714.9	2525.6	2399.84	1169.43	968.65	1177.17	842.292	1050.29	1160	1067.07	1194.2	404	1637.51	115.667	905.147	1637.51	3296.75	2911.98	2063.08	2833.78	3011.23	2543.55	1303.23	1352	1351.36	Phenylpropanoids and polyketides	Flavonoids	Flavonoid glycosides	-	HMDB0035464	-	-	-	-
M193T255_POS	Apiole	4.251	193.08	0.322673	27826.1	26988.2	27080.8	26502.7	26787	7427.23	103492	106063	123083	100335	122173	133683	145401	69440	64371.7	57280.8	55684	56102.1	66496.2	51863.5	35050.1	58427.1	68421.7	66855.2	80027	79303.3	79299.3	Organoheterocyclic compounds	Benzodioxoles	-	523-80-8	HMDB0033776	-	-	-	-
M167T79_POS	Apocynin	1.316	167.08	0.931933	184.202	277.146	465.293	176.907	202.482	240.515	1841.56	1316.85	1578.2	2337.27	882.063	2132.56	14874.2	9699	2425.69	4455.45	2811.4	13697.8	215990	249712	262320	232377	254150	292984	74700.8	76703.4	74686	Organic oxygen compounds	Organooxygen compounds	Carbonyl compounds	-	HMDB0247918	-	-	-	-
M540T197_POS	Apramycin	3.278	540.279	0.62369	4923.3	5145.02	4662.36	4720.99	4869.41	4991.63	6433.61	4407.62	5551.21	6191.07	4416.84	4928.24	5658.03	5478.8	5891.24	4570.91	5365.64	5103.21	13095.8	14034.8	12822.9	6789.91	11677.4	10969.6	5687.27	5005.56	5684.26	Organic oxygen compounds	Organooxygen compounds	Carbohydrates and carbohydrate conjugates	-	HMDB0248529	-	-	-	-
M535T457_POS	Aprepitant	7.609	535.161	0.147425	8947.74	9093.92	8084.1	8425.38	9339.43	9373.34	16655.8	13693.5	13195.6	19386.6	15411.6	15428.2	14150.6	14845.3	13094	15164.8	9002.35	8746.96	40827.6	45276.3	41183.2	41708.7	40670.3	41216.2	15703.3	16356.1	16363.9	Organoheterocyclic compounds	Oxazinanes	Morpholines	170729-80-3	HMDB0014811	-	-	-	-
M348T156_POS	Arachidonoyl ethanolamide	2.598	348.272	0.279954	9828.27	8371.19	9523.15	7466.81	8613.49	8896.88	4963.73	3506.13	4289.05	3334.69	2710.57	5242.34	7980.39	5088.15	7861.14	9208.54	4312.26	6669.01	25505	26094.9	20555.4	26789.7	29720.8	24462.3	12872.1	12280.5	12868.6	Organic nitrogen compounds	Organonitrogen compounds	Amines	94421-68-8	HMDB0004080	-	-	-	-
M384T376_POS	Arachidonoylglycine	6.272	384.245	0.137658	7769.45	6127.47	4683.61	7878.18	8161.56	4642.53	3981.55	3598.17	3526.73	3587.55	3405.67	3430.42	3941.96	1293.54	6237.98	4167.04	3753.93	3842.63	9501.49	9155.33	8360.56	9156.65	10512.3	8614.25	2513.06	3548.53	3529.62	--	--	--	--	--	-	-	-	-
M807T38_POS	Arachidonoylthiophosphorylcholine	0.636	806.532	0.84743	9724.1	20095	10142	13832.1	12444.3	15248.7	9504.15	12952.8	9727.68	55272.6	8520.61	9810.03	16249.8	13999.2	11605.7	18131	14641.9	19344.8	94666.7	63269.7	103837	99538.4	90389.5	85208	47376.9	47386.1	45609.7	--	--	--	--	--	-	-	-	-
M357T544_POS	Arachidonyl trifluoromethyl ketone	9.071	357.247	0.83299	38586.7	32222.6	29138.1	30971.7	33009.2	32465.7	105954	117427	122631	125119	123193	124269	159368	145485	147202	154589	136311	141231	72326.8	63856.3	63965.4	72450.6	85368.4	70581	95417.9	93294.1	93353.7	--	--	--	--	--	-	-	-	-
M356T44_POS	Arachidoyl ethanolamide	0.738	356.349	0.981965	78250.2	79910.6	91490.5	79930	92330.4	96784.4	65163.4	61298	77614.6	70470.6	67210.2	60715.9	97593.4	177760	81350.4	89276.9	89026.7	89872.9	94392.8	54812.4	60395.7	57229.2	56223.1	49545.1	102824	113143	102888	Organic nitrogen compounds	Organonitrogen compounds	Amines	-	HMDB0248559	-	-	-	-
M224T222_POS	Araguspongin b	3.696	224.185	0.38294	582.014	1674.5	1511.31	1528.48	1197.56	1522.23	6047.23	6799.26	7061.77	5907.05	6917.35	7146.82	1418.84	884.307	1092.37	1359.85	898.687	1101.25	5365.38	4332.31	4574.4	4048.6	4324.41	4544.56	2121.61	2120.45	1960.87	--	--	--	--	--	-	-	-	-
M286T258_POS	Arborinine	4.304	286.084	0.191354	19566.4	18760.3	18459.4	23739.1	21769.8	17789.2	5569.24	8455.36	4620.85	9894.23	9098.34	6950.44	44290.3	43739.5	41812.1	43461.8	45547.7	43025.6	78003.4	76127.7	82135.2	76547.6	77973.8	71878.7	34903.6	34911.4	33050	Organoheterocyclic compounds	Quinolines and derivatives	Benzoquinolines	5489-57-6	HMDB0030177	-	-	-	-
M295T469_POS	Arbutin	7.82	295.057	0.137679	433.128	10353.1	10540.2	584.772	6657.49	5537.02	6027.4	5696.69	5882.34	5960.57	5866.64	4781.47	2197.63	2086.88	1891.59	2202.39	2162.42	2505.74	2951.77	3201.75	2537.55	3196.89	1666.99	2662.07	2972.2	2851.19	2970.4	Organic oxygen compounds	Organooxygen compounds	Carbohydrates and carbohydrate conjugates	497-76-7	HMDB0029943	C06186	ko00010//Glycolysis / Gluconeogenesis	Carbohydrate metabolism	Metabolism
M283T81_POS	Arecaidine	1.354	283.173	0.147727	43367	27110.3	17615.1	36183.6	47256.2	46070	106338	88065.1	112864	119538	118158	112890	92343.6	97127.6	87042.4	88289	94948.7	88563.8	67831.4	34875.2	34493.6	82943.1	93750.5	71643.9	83528.6	85411	85406.5	Alkaloids and derivatives	-	-	499-04-7	HMDB0030352	-	-	-	-
M246T173_POS	Arg-Ala	2.885	246.157	0.624255	7714.54	8205.98	8018.68	7049.88	7461.35	8136.58	20526.9	19738.9	19131.4	20286.6	17618	16417.5	98455.7	79420.7	77677.5	3920.35	83596.4	86570.2	27829	35046.9	24016.3	21783.6	92472.3	22622.3	46099.4	29555.3	46262.8	Organic acids and derivatives	Carboxylic acids and derivatives	Amino acids, peptides, and analogues	40968-45-4	HMDB0028702	-	-	-	-
M374T91_POS	Arg-Ala-Lys	1.523	374.262	0.160316	483.02	291.333	164.2	1251.29	1374.45	488.888	331.315	2486.22	1401.78	3346.62	516.42	1016.39	30010.3	26673.2	27812.7	30202.6	29276.6	32548.9	3527.28	4370.29	3179.87	5481.63	4511.71	6106.35	5930.3	5935.35	5701.8	--	--	--	--	--	-	-	-	-
M331T422_POS	Arg-Arg	7.027	331.206	0.558922	5961.68	5903.88	5842.06	5788.39	6432.85	6064.79	9150.06	9571.07	9772.74	9680.86	9007.47	9351.72	24997.1	43421.6	25994.4	27782.2	25065.8	27836.5	29028.4	31084.8	32416.7	31277.1	36677.3	32241.2	19031	19166.7	19031.3	Organic acids and derivatives	Carboxylic acids and derivatives	Amino acids, peptides, and analogues	15483-27-9	HMDB0028703	-	-	-	-
M459T278_POS	Arg-Arg-Lys	4.638	459.312	0.0510403	127.022	203.616	132.166	177.583	92.686	265.639	414.541	295.906	245.604	62.4441	89.2497	488.264	2058.41	2178.08	3010.42	2369.63	2488.42	2611.51	2931.47	2900.88	2804.1	3003.76	2855.51	2822.16	1570.12	1566.98	1249.59	--	--	--	--	--	-	-	-	-
M289T68_POS	Arg-Asn	1.132	289.137	0.846429	1598.06	2036.89	1354.52	3207.2	3253.9	2300.3	6059.75	6188.63	4677.17	6243.13	6726.35	5430.28	4026.71	3539.63	5871.18	5483.88	6178.19	3735.92	203409	189905	193285	179961	169768	173179	63322.4	61868.5	64394.8	Organic acids and derivatives	Carboxylic acids and derivatives	Amino acids, peptides, and analogues	68040-95-9	HMDB0028704	-	-	-	-
M417T502_2_POS	Arg-Asn-Lys	8.374	417.269	0.0689651	111811	103676	103261	104561	107512	101666	328132	328137	323790	330151	324301	324962	460090	439625	431541	432653	450927	444526	413965	423989	429505	419435	404840	418849	326719	326048	326721	--	--	--	--	--	-	-	-	-
M446T226_1_POS	Arg-Asp-Arg	3.762	446.236	0.278499	1505.52	1287.07	1409.29	1494.84	1502.28	1370.92	2959.86	291.779	2656.68	2961.71	1955.12	3013.95	5510.19	6202.45	6790.89	6340.55	8789.7	6375.21	10770.1	10909.2	10121.6	10336.6	11298.5	10813.2	5932.97	5842.3	5842.31	--	--	--	--	--	-	-	-	-
M303T476_POS	Arg-Gln	7.937	303.165	0.518363	10092.5	3949.02	9015.88	8727.3	1959.75	8424.28	11490.2	11944.5	11411.1	10812.7	846.058	9099.33	18654.8	17950.1	16162.5	17278.3	19253.1	17942.2	104485	87539.7	95678.5	91150.5	84508	92584	32288.7	30486.1	31635.9	Organic acids and derivatives	Carboxylic acids and derivatives	Amino acids, peptides, and analogues	2483-17-2	HMDB0028707	-	-	-	-
M230T310_POS	Arg-Gln-Arg	5.165	230.137	0.788708	26785.1	35179.7	34110.8	36205.6	22644.9	26188.2	30687.4	26344.6	97655.9	33725.1	95246.1	35566.2	5251.11	3553.53	24130.5	4301.54	4080.67	6552.66	68755.4	72236.9	71664.3	72039.8	66063.3	64595.5	22360.2	22359.9	22040.4	--	--	--	--	--	-	-	-	-
M216T60_POS	Arg-Gln-Lys	1.007	216.121	0.422832	2283.55	5378.47	2943.92	3895.56	2900.51	4323.67	11800.7	9439.49	13852.6	14295.2	13172.5	10355.7	7295.26	9858.95	16876.7	8926.06	7703.51	9771.2	94118.4	117758	22227.7	73585.1	67864.7	104249	19465.2	14399.7	19374.1	--	--	--	--	--	-	-	-	-
M347T294_POS	Arg-Gly-Asp	4.899	347.175	0.25708	469.529	7293.03	7409.49	7741.21	8686.36	10438.6	24685.2	26650.7	24866.9	30079.4	26229.5	29925.4	17552.9	15220.3	14957.3	24134.7	19549.5	12774.9	9245.12	26535.2	8235.08	5713.34	17881.7	14634.4	24443.7	24449.8	25235.6	--	--	--	--	--	-	-	-	-
M235T561_POS	Arg-His-Arg	9.344	234.649	0.410615	3100.78	2654.63	3124.22	5642.52	3448.7	2345.35	1829.19	1766.03	1540.54	912.274	1290.18	1127.86	623.716	656.756	1711.64	1698.71	347.282	1722.3	3075.56	5675.43	1544.42	3013.67	3035.72	2951.78	2035.04	2032.65	1897.3	--	--	--	--	--	-	-	-	-
M288T263_POS	Arg-Ile	4.391	288.208	0.8534	1314.53	1028.94	1190.12	1613.51	1389.72	1439.26	2134.76	2075.49	2053.4	2427.37	2665.44	2978.32	6072.17	6780.36	6956.29	6002.56	4786.98	5684.32	11572.9	12049.7	10862.5	12885.1	2701.91	3549.51	5204.79	5563.73	5037.17	Organic acids and derivatives	Carboxylic acids and derivatives	Amino acids, peptides, and analogues	62632-70-6	HMDB0028712	-	-	-	-
M459T35_POS	Arg-Lys-Arg	0.589	459.308	0.0271851	212722	216457	194112	205807	205047	211026	145805	145405	146925	150655	147611	145409	122609	109355	119852	120728	108619	112776	123867	124288	120549	123799	132042	129146	120373	118239	120362	--	--	--	--	--	-	-	-	-
M288T291_POS	Arg-Met	4.847	288.154	0.8809	1118.27	1018.71	881.344	935.969	1047.91	955.836	1611.55	1551.26	1843.51	1800.58	1761.64	1439.78	2770.07	2655.27	3151.3	3045.1	3254.17	2948.04	3856.89	7224.24	17848.9	6659.8	7676.49	6959.51	4678.49	4572.35	4565.28	Organic acids and derivatives	Carboxylic acids and derivatives	Amino acids, peptides, and analogues	45243-23-0	HMDB0028715	-	-	-	-
M240T325_1_POS	Arg-Phe-Arg	5.409	239.642	0.0415633	6625.35	4579.47	5981.92	5194.05	2643.65	5268.17	2035.38	2136.21	1148.77	1240.58	892.641	1356.12	447.078	918.024	732.535	840.34	592.831	633.632	268.219	1003.92	898.442	711.414	1261.43	849.926	1248.06	1003.02	1238.52	--	--	--	--	--	-	-	-	-
M433T204_POS	Arg-Phe-Lys	3.397	433.275	0.22999	1917.25	1952.9	2052.79	2129.8	2037.81	2508.31	3209.1	3115.43	3450.68	3011.03	3188.77	2324.78	6967.32	15584.1	15630.3	16131.7	15095.3	5030.5	7206.07	9723.31	8562.08	2821.9	9140.4	9071.45	5757.61	4332.3	5769.26	--	--	--	--	--	-	-	-	-
M400T161_2_POS	Arg-Pro-Lys	2.687	400.291	0.260007	1532.13	1494.87	1325.36	1676.07	1466.54	989.598	1593.28	2211.24	1433.28	1799.38	1636.5	1632.03	4787.05	4609.46	4809.56	4724.02	5915.27	4243.89	3382.61	6221.21	5661.42	5026.02	2055.49	2993.09	3212.5	3394.56	3206.95	--	--	--	--	--	-	-	-	-
M404T150_POS	Arg-Thr-Lys	2.498	404.279	0.202915	1991.16	1991.16	1991.16	1991.16	1991.16	97.451	6101.5	2913.61	5612.56	222.934	4676.13	511.08	5432.96	2470.91	5114.25	2173.38	3979.88	2973.3	11488.9	13050.6	11669.3	9945.14	11498.7	9524.07	4704.03	4709.7	4420.29	--	--	--	--	--	-	-	-	-
M489T39_1_POS	Arg-Trp-Lys	0.654	489.281	0.180024	10831.5	12335.8	13877.3	23062.3	20181.9	26388.6	20900	26904.7	21876.1	29531.6	29995.1	20069.7	26972.6	9172.91	27175.6	27455.9	25973	10507.4	25187.4	14798.1	30870.2	32190.2	17475.1	37400.8	20422.8	24522.8	24435.4	--	--	--	--	--	-	-	-	-
M337T554_POS	Arg-Tyr	9.227	337.169	0.6191	23491.3	22763.7	23070.5	24461.4	17473.2	32544.5	29262.8	21618.3	8551.05	11418.2	8617.6	8664.4	29242.2	16471.1	7606.78	10152.7	22446.1	13137.7	93510.2	88444.3	85717.6	92456	91197.4	94377.3	17458.5	15517.7	9172.3	Organic acids and derivatives	Carboxylic acids and derivatives	Amino acids, peptides, and analogues	74863-12-0	HMDB0028721	-	-	-	-
M494T204_POS	Arg-Tyr-Arg	3.397	494.283	0.0558054	3430.75	2581.58	2132.37	4878.86	2957.66	965.377	9424.49	7930	10774.1	10658.7	10468.3	8410.28	5211.69	7175.25	7518.82	6255.91	6396.62	7048.8	8289.18	16976.3	7811.48	13176.8	12536.3	9567.3	8876.07	12293.6	7967.29	--	--	--	--	--	-	-	-	-
M234T571_1_POS	Arg-Tyr-Lys	9.523	233.654	0.823928	2791.53	2874.62	6893.38	8158.53	1200.14	357.58	25347.1	23335.8	1102.51	8275.43	24022	5291.12	13855.2	4058.31	5167.3	26857.7	6407.4	11132.1	86673.2	27673.7	3635.21	81059.5	89352.9	89858.4	19113.9	16101.7	22787.6	--	--	--	--	--	-	-	-	-
M274T406_POS	Arg-Val	6.767	274.21	0.614926	23547.3	23836.8	20962.6	24126.7	21929.5	22873	14078.9	7783.08	9958.57	8405.02	14351.9	8826.94	59070.6	57915.7	56798.1	61693.8	57443.1	58521.6	19831.8	19519.5	19621.8	21014.5	3784.37	19447.1	30161.7	30161.9	30096.9	Organic acids and derivatives	Carboxylic acids and derivatives	Amino acids, peptides, and analogues	2896-20-0	HMDB0028722	-	-	-	-
M509T327_POS	Argatroban	5.444	509.245	0.000767503	479110	439223	433753	454829	462284	474792	1.5398e+06	1.66285e+06	1.69888e+06	1.64339e+06	1.55141e+06	1.64494e+06	917227	984983	928839	913587	916589	975707	974900	1.06845e+06	1.09916e+06	1.06833e+06	1.08202e+06	1.0354e+06	1.15688e+06	1.15703e+06	1.16837e+06	Organic acids and derivatives	Carboxylic acids and derivatives	Amino acids, peptides, and analogues	74863-84-6	HMDB0014423	-	-	-	-
M531T64_3_POS	Arginine conjugated chenodeoxycholic acid	1.068	531.374	0.145182	8102.05	9031.92	6003.67	8654.91	8786.73	10206.9	1417.54	3995.36	3730.59	4415.47	7631.57	6822.46	18550.5	14197.7	17341.5	18150.1	20198.5	12230.1	12914.6	14504.9	20678.7	19803.1	2855.73	9485.96	6884.4	8424.19	6257.54	--	--	--	--	--	-	-	-	-
M547T208_POS	Arginine conjugated cholic acid	3.474	547.394	0.68822	5800.14	6209.12	5958.47	5251.95	5289.59	4605.91	7187.51	9071.85	9581.02	9137.44	9098.18	5893.58	6329.08	8726.56	8699.14	4594.66	7974.99	7319.06	7228.52	3963.7	3831.16	7012.98	7847.63	3391.88	6988.96	6994.1	7270.62	--	--	--	--	--	-	-	-	-
M291T456_POS	Argininosuccinic acid	7.608	291.13	0.989067	3.76919e+06	3.71826e+06	3.70025e+06	3.70263e+06	3.77382e+06	3.80627e+06	2.1005e+06	1.94482e+06	3.59298e+06	3.49593e+06	3.51572e+06	3.50158e+06	3.14289e+06	3.1577e+06	3.1595e+06	3.18236e+06	3.15786e+06	3.18198e+06	2.20764e+06	2.30106e+06	2.24675e+06	2.26218e+06	2.38447e+06	2.25051e+06	2.66444e+06	2.66483e+06	2.62096e+06	Organic acids and derivatives	Carboxylic acids and derivatives	Amino acids, peptides, and analogues	2387-71-5	HMDB0000052	C03406	ko01100//Metabolic pathways;ko01110//Biosynthesis of secondary metabolites;ko01230//Biosynthesis of amino acids;ko00250//Alanine, aspartate and glutamate metabolism;ko00220//Arginine biosynthesis	Amino acid metabolism;Global and overview maps	Metabolism
M448T396_POS	Aripiprazole	6.601	448.163	0.0485506	33743.4	32263.2	39188.5	34930.9	35590.2	34311.2	52887.8	55348.4	49419.7	29611.2	50052	46736.2	41568.9	51804	41443.5	40310.3	58792.9	38678.1	31978.3	35548.1	45416	37892.5	76496.1	55629	45550.4	50689.2	45489.3	Organoheterocyclic compounds	Diazinanes	Piperazines	129722-12-9	HMDB0005042	-	-	-	-
M324T318_POS	Aristolochic acid	5.303	324.058	0.380712	1450	1326.73	1302.98	1441.54	1098.58	1195.56	1275.84	1560.82	1511.51	1568.77	1144.97	1184.9	3203.13	2123.84	2379.8	2432.6	2420.7	3205.69	2285.25	5137.47	2443.11	3576.98	2270.72	3043.73	2449.05	2814.43	2466.31	Benzenoids	Phenanthrenes and derivatives	Aristolochic acids and derivatives	-	HMDB0248598	-	-	-	-
M294T359_POS	Aristolochic acid ii	5.983	294.046	0.068057	4851	2662.63	4653.34	5680.4	5802.08	4128.82	7957.81	9619.78	4443.07	9311.22	9846.77	9267.71	12903.1	17202.7	18859	17039.8	14640.1	16736.2	22605.4	25179.3	23613	23472	25851.3	25054.2	13308.6	13701.5	13304.8	--	--	--	--	--	-	-	-	-
M265T390_POS	Artemisinin	6.492	265.137	0.0477388	138621	61448.6	58439.6	136012	130456	126969	68232.4	101352	86350	95494	118666	98054.6	129002	118504	125716	116562	126876	99662.6	118967	112435	167091	106241	120878	119081	63698.1	76952.5	77227.2	--	--	--	--	--	-	-	-	-
M567T440_2_POS	Arthonioic acid	7.336	567.185	0.0169645	2695.57	2399.1	2383.93	2581.86	2497.81	2713.12	1333.98	3419.82	3750.91	1875.6	3247.21	3703.29	3968.96	4163.35	3322.43	4869.03	5662.51	2458.35	13637.8	13316	3251.02	11830.2	12948.2	12433.9	5927.06	5927.4	6064.9	--	--	--	--	--	-	-	-	-
M397T549_POS	Ascorbic acid 6-palmitate	9.153	397.252	0.801657	8236.92	5304.95	4726.87	4373.2	5301.56	4840.45	11430.2	8518.45	9521.48	9673.2	11257.3	9135.77	8728.98	9611.84	7371.31	9887.82	8506.18	11771.4	26577.7	24571	25936.8	25629.9	26271	18461.8	9173.73	7496.79	8799.87	--	--	--	--	--	-	-	-	-
M360T317_POS	Asn-Ala-Arg	5.282	360.209	0.25878	1125.64	2520.58	2603.94	2417.2	2400.04	2613.61	3509.16	2991.54	2562.11	3186.78	2709.56	2176.76	6490.51	10895.2	7491.22	10207.5	8717.52	15771.5	9932.05	4158.85	5022.68	2996.86	12686.2	11296.6	5442.78	5091.83	5107.94	--	--	--	--	--	-	-	-	-
M289T479_POS	Asn-Arg	7.986	289.148	0.642784	14341.3	7145.84	10612.5	9933.5	11028.2	10233.3	14306.6	13658.1	10291.3	7254.13	12385	8851.03	51209.9	52695.6	53481.8	53262.9	53895.3	52631	138439	121838	122353	133816	121036	132200	54963	53757.2	53804.1	Organic acids and derivatives	Carboxylic acids and derivatives	Amino acids, peptides, and analogues	2478-01-05	HMDB0028725	-	-	-	-
M403T312_POS	Asn-Asn-Arg	5.206	403.189	0.304125	2335.55	2330.57	907.698	2223.25	1340.14	2623.83	3807.52	3677.06	3764.28	1376.01	3493.55	1681.14	6166.42	5562.33	5941.71	5603.29	5995.38	6026.52	24312	24287.6	10505.8	15045.1	17425.9	13489.9	8608.94	8608.87	8455.61	--	--	--	--	--	-	-	-	-
M375T433_POS	Asn-Asn-Lys	7.209	375.193	0.38094	17647	10871.7	11066.4	20359.8	13289.7	26827.8	24114.6	31394.6	34852.4	10124.2	31491.1	30632.6	13990	33533.5	28491.9	24340.3	24281.1	21746.7	85322.6	92628.5	88720.7	79630.8	95434.9	94914.9	25684.5	25969.8	18915.8	--	--	--	--	--	-	-	-	-
M404T316_POS	Asn-Asp-Arg	5.262	404.213	0.249198	31511.1	32185.3	1554.06	32430.8	34536.5	34208.3	16520.7	18302.7	18565.4	18596.2	18820	18713.2	21490.7	16550	10699.4	15349	20028.5	16987.5	24413.2	23808.8	6456.7	22173.2	24655.4	24486.1	20575.1	20190.3	20775.9	--	--	--	--	--	-	-	-	-
M262T391_1_POS	Asn-Glu	6.518	262.09	0.777459	13595.9	8353.29	7460.34	8445.09	9555.8	8783.12	1905.16	3624.04	16316.5	17928.1	18274.5	2901.02	36167.2	32099.6	34911.9	31897.3	26555	30354.3	56582.8	55981.3	60766.9	59816.7	55864.1	57327.3	17652.7	12888.9	14198.8	Organic acids and derivatives	Carboxylic acids and derivatives	Amino acids, peptides, and analogues	20917-58-2	HMDB0028730	-	-	-	-
M418T478_POS	Asn-Glu-Arg	7.969	418.186	0.510558	4309.11	6648.62	4603.75	2525.05	3290.2	5634.05	7664.84	5023.26	6295.43	5225.07	7072.75	4081.53	10298.3	1245.96	9855.26	11503.6	9535.8	8850.69	3811.89	22363.5	21517.4	22245.3	21985.6	21908	9236.04	10341.8	10348.2	--	--	--	--	--	-	-	-	-
M346T202_1_POS	Asn-Gly-Arg	3.361	346.195	0.251222	1535.47	1573.96	1516.32	1525.74	1818.09	1624.71	6014.29	5799.92	5819.69	5500.21	5865.74	451.169	32518.4	32494	32624.5	34111.4	31803.7	31630.3	14880.6	9886.5	19119	12336.6	8421.72	7404.27	7279.74	7107.34	9066.3	--	--	--	--	--	-	-	-	-
M426T266_POS	Asn-His-Arg	4.435	426.2	0.0593221	487.259	2136.77	1997.06	1793.91	2112.69	1929.3	1901.02	2054.35	1971.24	1478.53	1873.71	1746.77	19792.9	20081.5	21311.7	21131.8	19045.2	21847.3	34275.4	33770.5	32431.9	31860.8	35308.2	32164.8	26882	28249.7	28242.5	--	--	--	--	--	-	-	-	-
M246T386_POS	Asn-Ile	6.437	246.143	0.291132	52026	46664.8	44760.6	48477.1	44478.5	47542.1	70818.5	72640.4	73502.9	78218.8	67838.4	78223	119988	118302	122358	117180	123725	117478	58023.5	36545.2	58830.8	67595.9	54511.1	62440.4	77514.8	76458.4	74854	Organic acids and derivatives	Carboxylic acids and derivatives	Amino acids, peptides, and analogues	438533-59-6	HMDB0028734	-	-	-	-
M374T316_2_POS	Asn-Ile-Lys	5.265	374.225	0.47394	4235.92	4394.65	4541.8	4733.95	3982.02	4238.43	2669.59	4728.19	4124.35	5623.89	6206.29	5606.12	11292.2	22753.4	10428.3	11532.2	12392.5	24121.8	7041.02	14755.2	8267.18	3259.51	15471.5	14647.4	7185.66	9142.87	9184.19	--	--	--	--	--	-	-	-	-
M402T303_2_POS	Asn-Leu-Arg	5.054	402.257	0.0549221	753.021	254.907	548.011	336.539	466.55	290.087	6996.17	6653.96	6631.85	5621.83	6029.2	5405.59	3512.16	4771.58	3796.63	5059.1	4110.69	3604.46	3000.79	4784.29	4320.31	6149.37	4158.41	4823.8	4219.38	3967.16	4219.41	--	--	--	--	--	-	-	-	-
M261T440_POS	Asn-Lys	7.331	261.154	0.361086	28690.8	27844.5	25347.3	29529.3	27714.5	31548.9	18087	5429.08	17036.7	16287	17295.3	3761.17	29398	28062.3	27751.4	26469.7	28589.9	28735.6	16848.5	24221.6	13410.7	19266.1	21573.1	18645.9	21307.4	21308.6	21129.1	Organic acids and derivatives	Carboxylic acids and derivatives	Amino acids, peptides, and analogues	-	HMDB0028736	-	-	-	-
M420T476_POS	Asn-Met-Arg	7.934	420.219	0.24005	4032.88	3311.4	3188.94	3178.26	3101.21	3204.17	4424.25	4541.61	4420.59	3934.19	3847.93	1805.49	7504.56	8571.8	7677.48	8489.17	7585.03	6821.43	18292.6	17509.8	8129.22	9249.73	10048.5	13589	9162.58	9080.64	7881.67	--	--	--	--	--	-	-	-	-
M436T417_2_POS	Asn-Phe-Arg	6.944	436.235	0.34885	1365.69	1194	1311.27	2901.24	1578.6	1340.82	5696.65	4970.67	2372.82	1870.24	1360.2	294.943	22952	11440.4	19862.2	14277.8	13990.5	23697	11545.4	9445.26	18133.9	11449.9	15109.1	11862.4	3167.22	2769.3	2787.77	--	--	--	--	--	-	-	-	-
M408T297_POS	Asn-Phe-Lys	4.954	408.209	0.587727	14339.7	12181.6	11790.8	10391.6	928.469	12498.3	8276.23	8658.7	2004.28	8832.85	2309.01	8826.79	13328.9	15847.9	18460.4	13242.2	14723.5	14612.9	7349.86	43337.2	42479.3	43756.5	3964.3	5735.11	6910.41	6873.2	6825.3	--	--	--	--	--	-	-	-	-
M386T434_POS	Asn-Pro-Arg	7.226	386.209	0.497118	2363.39	2924.77	2322.79	1605.11	3988.4	4128.74	4488.87	3867.96	3964.3	4355.36	420.497	4132.56	7128.16	7035.13	6785.77	5436.09	7037.62	6998.42	24835.7	23811.4	24594.3	24395.9	24574.4	23246.1	11916	11916.4	12071	--	--	--	--	--	-	-	-	-
M376T521_POS	Asn-Ser-Arg	8.685	376.197	0.293299	2046.25	1567.37	1350.49	1600.69	1175.32	1594.54	1877.34	1538.34	1852.26	1534.25	1588.39	1208.7	1438.92	1324.6	1150.35	3389.63	3045.67	3265.85	10057.2	9811.7	9855.33	10497.7	11450.1	6038.02	4322.47	4124.48	4123.14	--	--	--	--	--	-	-	-	-
M319T463_POS	Asn-Trp	7.712	319.123	0.174403	8962.46	6767.83	6429.92	2725.05	2931.9	4783.85	9266.89	9689.21	8522.32	7646.92	7820.04	8774.7	10689.3	9895.78	10955.5	10968.9	10184.3	10254.2	5537.61	8008.27	9813.64	8105.9	4325.88	5202.07	10554.7	10252.5	10056.5	Organic acids and derivatives	Carboxylic acids and derivatives	Amino acids, peptides, and analogues	-	HMDB0028742	-	-	-	-
M452T481_POS	Asn-Tyr-Arg	8.01	452.246	0.221549	3498.58	2952.75	2708.03	2993.22	2643.74	2770.94	3962.4	4043.64	3695.57	3936.91	3411.36	4322.76	6595.93	6716.88	6272.73	6238.96	5460.13	6397.42	11005.9	19570.2	10802.1	20394	9575.72	18039.7	10287.3	13662.9	13674.7	--	--	--	--	--	-	-	-	-
M424T209_POS	Asn-Tyr-Lys	3.482	424.235	0.286434	6374.41	6651.42	6625.17	6421.96	6567.49	6230.42	2974.46	3669.01	5466.49	1085.17	4210.11	5193.34	6255.22	6261.6	5743.41	6132.94	6102.07	6567.56	18614.9	18913.7	18974	18506.3	19213.1	4790.53	9869.21	10009.1	9845.53	--	--	--	--	--	-	-	-	-
M232T293_POS	Asn-Val	4.879	232.11	0.367745	15728.5	13558.1	14543	14784	14632.3	14404.6	4346.79	4656.46	8485.16	8840.13	10212.2	3714.49	30668.5	30806.9	30216.4	34207.8	12005.2	13042.2	20591.1	26154.9	31337.4	23526.2	26573.9	29138.6	10877.8	9921.51	13644.2	Organic acids and derivatives	Carboxylic acids and derivatives	Amino acids, peptides, and analogues	-	HMDB0028744	-	-	-	-
M205T214_POS	Asp-Ala	3.559	205.081	0.210387	31052.2	31246.5	28417.6	29363.4	29845.9	29983.4	26798.5	27480	28838.9	28526.7	27489.7	28124	25744.8	24830.6	25948.3	25372.5	24968.5	25773.2	352703	352462	369623	366074	369401	359264	146571	146569	146085	Organic acids and derivatives	Carboxylic acids and derivatives	Amino acids, peptides, and analogues	-	HMDB0028746	-	-	-	-
M361T241_POS	Asp-Ala-Arg	4.024	361.163	0.17153	2871.86	2800.87	2442.77	2672.23	2879.06	3043.38	5748.72	5739.14	5674.84	4622.86	5258.87	4745.73	10390.2	14914.4	12573	18062.1	14440.3	13900.1	38101.6	4001.13	36780.1	35168.9	37725.3	35509.6	15924	14353	15935.9	--	--	--	--	--	-	-	-	-
M307T304_POS	Asp-Arg	5.07	307.221	0.00110102	18517.5	16739.8	15566.4	14444.4	14322.2	14584.9	11381.8	11591.3	10871.1	9599.2	11912.1	11060	18419.5	17149.2	19434.8	17540.8	12621	16253.7	11139.1	11717.1	11297	10751.1	12375.1	9089.06	17540.7	17235.3	17236.5	Organic acids and derivatives	Carboxylic acids and derivatives	Amino acids, peptides, and analogues	-	HMDB0028747	C01479	ko01110//Biosynthesis of secondary metabolites	Global and overview maps	Metabolism
M405T468_1_POS	Asp-Asp-Arg	7.803	405.158	0.136484	7417.99	6696.98	6844.37	7001.25	6772.48	6154.92	6814.7	6414.41	2319.01	6849.94	6338.31	6275.82	11572.7	14324.4	15173.9	11757.1	11429.9	12771.4	39499.8	38579.9	42957.4	35980.7	44237.8	45591.7	18135.1	17812.7	18135.3	--	--	--	--	--	-	-	-	-
M189T377_POS	Asp-Asp-Lys	6.29	189.086	0.867423	6316.33	3639.79	6322.46	6881.27	7330.5	11006.2	24021.8	4470.06	2700.56	23019.6	1933.16	24397.7	28125.4	4170.1	22905.7	4635.32	4195.84	4336.83	25854.6	24784.1	4635.8	23480.3	23699	2619.28	8557.31	18257.4	18285	--	--	--	--	--	-	-	-	-
M390T389_POS	Asp-Gln-Lys	6.488	390.218	0.199836	7780.85	753.152	16520.7	1213.01	947.77	23156.6	71700.1	47713.8	1846.02	2637.78	1622.48	2218.92	12709.1	9863.47	11868.7	12743.9	6667.93	14924.3	12692.8	4640.52	13115.3	12791.7	13308.1	10170.1	4105.27	4382.81	5008.61	--	--	--	--	--	-	-	-	-
M263T397_POS	Asp-Glu	6.623	263.086	0.843349	29224.3	29519.8	52940.1	32029.6	46903.8	41671.4	113276	120622	112633	106424	187195	113478	87665.1	54491	46909	55972.3	93581.6	77761.5	45343.1	56549	49795.3	47701.1	52646.2	45651.8	60613.1	62241.4	60644.6	Organic acids and derivatives	Carboxylic acids and derivatives	Amino acids, peptides, and analogues	-	HMDB0028752	-	-	-	-
M271T410_POS	Asp-His	6.825	271.127	0.350456	19704	18609	1273.73	18794.1	18302.8	19482.5	25198.2	3084.1	1179.05	2554.11	1258.26	26916	18571.5	19811.5	17904.1	19692.6	23737.6	14042.9	77966.5	76103.4	72859.6	75732.1	73640.8	58854.1	36177.7	33896.3	35482.4	Organic acids and derivatives	Carboxylic acids and derivatives	Amino acids, peptides, and analogues	-	HMDB0028755	-	-	-	-
M399T196_POS	Asp-His-Lys	3.259	399.199	0.345633	4563.66	5121	4418.88	5029.74	4433.22	2546.28	3906.59	5513.8	4567.5	5327.76	3632.05	1889.11	11806.4	6464.72	7427.5	9254.76	9384.98	7304.65	15739.5	17728.3	15784.7	14621.9	12787.8	15072.4	4462.68	6330.62	6379.03	--	--	--	--	--	-	-	-	-
M247T155_POS	Asp-Leu	2.583	247.109	0.44336	2914.53	1947.51	3302.97	4090.41	5097.85	3211.19	4624.31	19771	9038.79	12849.9	10333.3	6601.45	11098.6	12750.7	11254.1	7207.73	7159.7	14956.1	20632	20417.7	19946.2	22865.9	20535.8	20132.1	11615	10383.8	11548.6	Organic acids and derivatives	Carboxylic acids and derivatives	Amino acids, peptides, and analogues	-	HMDB0028757	-	-	-	-
M194T209_POS	Asp-Pro-Arg	3.488	194.101	0.360704	72609.5	84289.2	75023.1	78222.4	77205.6	74937.3	131821	131038	127395	128606	126697	128790	113904	116003	120706	118340	128580	115778	146046	144764	143797	141423	143010	142785	116597	122396	116600	--	--	--	--	--	-	-	-	-
M189T355_POS	Asp-Ser-Arg	5.915	189.085	0.712431	7459.17	8184.21	7421.69	6929.27	7714.91	6932.1	12438.8	12022.4	12560.8	12742.5	11997.1	12474.8	8231.77	6978.94	8814.64	2000.34	1913.35	7762.22	7503.2	7405.65	7923.77	8756.97	7728.35	7957.14	8018.6	8018.43	7864.14	--	--	--	--	--	-	-	-	-
M363T488_POS	Asp-Thr-Lys	8.14	363.175	0.938021	24698.3	20665.3	16609.5	21738.6	18460	19012	11325.7	11904.2	10038	9949.47	9078.86	9907.12	47905.6	48696.3	48950.9	48308.9	48279.5	49978.8	662553	627784	629543	453111	612170	609740	186040	186034	190358	--	--	--	--	--	-	-	-	-
M453T107_POS	Asp-Tyr-Arg	1.782	453.206	0.637001	1324.73	2095.25	1653.69	1629.53	1196.41	881.242	12090.4	17327.5	17088.6	14002.5	17991.3	12257.9	29036.2	26358.9	25312.9	26571.6	29905.5	25907.7	20594.4	18598.9	15511.8	16729.5	13599.8	20310.8	13470.6	12761.2	13741.6	--	--	--	--	--	-	-	-	-
M1036T182_POS	Asparagine conjugated chenodeoxycholic acid	3.037	1035.64	0.0119003	675.903	525.433	554.867	567.924	477.816	476.322	631.036	1640.63	1573.09	2381.11	1564.7	2313.19	1034.01	2646.02	2790.76	2001.88	1771.48	1151.33	15472.1	7605.82	3955.04	18709.6	11288.8	11863	5135.25	4853.94	5212.25	--	--	--	--	--	-	-	-	-
M1016T191_POS	Aspartate conjugated chenodeoxycholic acid	3.187	1015.67	0.000573457	4509.81	6026.32	5080.11	4629.03	4951.42	5105.37	27184.6	29394.1	29056.2	26547.9	26460.1	30886.8	66475.8	63473.5	66996.8	63980.6	61617.4	65864.1	81291.2	88717.2	95399.6	88470.9	86315.1	87859.9	56055.8	55539.5	55902.8	--	--	--	--	--	-	-	-	-
M506T169_POS	Aspartate conjugated cholic acid	2.812	506.32	0.265323	11545.3	20589.6	9749.11	11625.5	14749.1	12494.3	101598	131208	129731	132838	126662	97400.4	168582	173260	195238	167642	173849	176643	226491	221474	194346	189072	190931	190002	132787	132794	131632	--	--	--	--	--	-	-	-	-
M281T153_POS	Aspidofractinine	2.543	281.22	0.28452	1589.69	2386.13	2231.35	1989.36	2351.27	1658.62	4050.91	3966.25	4794.72	5144.23	3406.32	4487.79	5655.7	4173.17	3838.64	3843.83	4770.91	4091.74	20871.1	14550.8	17819	23508.6	19257.7	19556.3	6941.99	5237.85	5177.97	--	--	--	--	--	-	-	-	-
M596T81_POS	Astaxanthin	1.357	596.407	0.0361161	37538.3	41388.3	2824.36	39647.2	37680.5	25708.6	30393.2	15655.5	39579.5	14107.2	20640.5	10782.7	86741.1	56708.9	78436.7	48780.8	58563.3	61173	99017.4	109007	93743.5	73706	78845	97070	64671.8	62895.4	64677.8	Lipids and lipid-like molecules	Prenol lipids	Tetraterpenoids	472-61-7	HMDB0002204	C08580	ko01110//Biosynthesis of secondary metabolites;ko00906//Carotenoid biosynthesis	Global and overview maps;Metabolism of terpenoids and polyketides	Metabolism
M387T357_POS	Asterric acid	5.948	387.029	0.000970764	360.624	251.785	181.873	313.478	1036.72	325.328	1163.99	2366.19	2711.13	2258.25	1982.16	486.923	4700.9	7351.97	2991.09	4455.29	4593.81	5335.51	3864.6	3069.8	3213.14	4164.69	2934.23	3013.56	2198.75	2203.79	1623.97	--	--	--	--	--	-	-	-	-
M451T286_POS	Astilbin	4.768	451.12	0.845252	3958.29	4491.6	2849.35	3918.86	4743.19	4143.48	2328.28	1987.86	2264.45	2237.39	2418.93	2224.53	8409.41	6934.81	7370.27	5779.71	8346.65	5523.38	4839.74	4865.09	4670.17	4368.87	1511.33	2845.75	3713.89	4290.4	3327.17	Phenylpropanoids and polyketides	Flavonoids	Flavonoid glycosides	-	HMDB0242667	-	-	-	-
M851T168_POS	Astragaloside i	2.797	851.491	0.00891915	1350.04	1137.02	1198.43	1356.11	1496.87	1396.99	1101.34	1137.27	1459.47	1195.48	864.458	1060.38	1770.49	1606.79	1667.02	1365.25	1924.51	1815.87	5733.45	2996.19	2585.17	4673.85	3452.26	3569.61	2540.11	2612.45	2612.37	Phenylpropanoids and polyketides	Flavonoids	Flavans	-	HMDB0248673	-	-	-	-
M785T210_POS	Astragaloside iii	3.497	785.477	0.00913671	3452.9	3390.43	3470.91	3388.62	3384.63	3630.24	9421.62	9709.89	9429.01	9042.85	9163.13	10495.3	15145.9	15166	15183.9	13746.5	14449.7	14667.2	6129.84	8884.31	10361.3	6762.14	7876.4	8708.54	5977.39	5964.47	5068.9	Lipids and lipid-like molecules	Steroids and steroid derivatives	Steroidal glycosides	-	HMDB0248674	-	-	-	-
M567T39_3_POS	Atglistatin	0.645	567.335	0.759906	7424.51	3276.9	4473.08	4600.37	5766.7	4416.5	5299.87	9059.62	7834.09	7923.41	9849.42	8344.99	12418.5	11380.4	20812.8	29776.5	21918.3	30056.3	9433.73	10818.8	16648.3	14207.7	14580.1	15670.6	14561.2	14590.1	13283.5	Benzenoids	Benzene and substituted derivatives	Biphenyls and derivatives	-	HMDB0248698	-	-	-	-
M367T292_POS	Atovaquone	4.865	367.098	0.0875555	7889.02	6464.96	6520.95	6275.33	6370.29	6666.06	6107.62	6421.46	8371.6	7966.67	8777.91	10188.3	64590.5	6985.51	65065.9	61425.4	61028.3	57141.2	4641.16	432129	432100	249257	7776.72	477228	99950.6	101464	53678.5	Benzenoids	Naphthalenes	Naphthoquinones	95233-18-4	HMDB0015249	-	-	-	-
M367T426_POS	Atovaquone (atavaquone)	7.104	367.135	0.196219	8284.27	5517.61	5097.47	4806.15	5137.55	5291.64	6382.94	5952.2	5798.81	6112.49	5518.47	2095.39	11410	4720.11	7141.62	9089	8929.98	10347.7	37743.5	35997.4	24011.1	39450	8808.23	24340.2	8782.95	8916.63	10349.6	--	--	--	--	--	-	-	-	-
M311T377_2_POS	Atrazine-desisopropyl-2-hydroxy	6.284	311.144	0.675967	2243.81	1458.71	1404.98	1637.34	1419.1	1311.74	1733.83	1820.09	1946.36	1653.59	2225.69	2665.85	9201.52	6738.87	9002.27	8639.51	6361.73	5197.03	12898.3	11459.4	10900.1	11498.1	14331.6	12094.9	6391.18	6188.12	6186.83	--	--	--	--	--	C06557	ko01120//Microbial metabolism in diverse environments;ko00791//Atrazine degradation	Global and overview maps;Xenobiotics biodegradation and metabolism	Metabolism
M131T41_POS	Atrolactic acid	0.675	131.048	0.6193	5095.92	5095.92	5095.92	5095.92	5095.92	156.755	5829.3	7641.78	5997.84	6221.94	9333.86	5829.3	26698.6	19442.1	19877.9	45562	28532.8	15943.3	5521.1	3866.12	3197.73	4005.97	4810.81	4986.61	7338.95	7794.33	7792.06	Benzenoids	Phenols	Methoxyphenols	13244-77-4	HMDB0000291	C05584	ko01100//Metabolic pathways;ko00350//Tyrosine metabolism	Amino acid metabolism;Global and overview maps	Metabolism
M347T388_POS	Aucubin	6.468	347.151	0.156936	5839.9	7367.02	7467.82	5349.04	6283.43	8528.02	7834.9	5534.43	7096.55	6456.87	9015.67	3864.39	10264.6	9099.7	5788.37	9918.16	9849.28	6283.71	8661.59	13413.1	44981.1	18394.7	12775.3	13558.7	9384.95	8918.83	8916.03	Lipids and lipid-like molecules	Prenol lipids	Terpene glycosides	479-98-1	HMDB0036562	-	-	-	-
M268T314_POS	Auramine o	5.238	268.2	0.269699	1636.23	1245.24	1498.9	1474.3	995.229	1397.83	2502.07	2398.65	2045.48	2021.62	2382.37	2630.84	1992.7	2844.68	2187.4	2316.39	2047.08	2537.15	9423.49	9667.77	8261.13	10643.8	7773.01	8531.62	5270.11	5226.66	4588.54	Benzenoids	Benzene and substituted derivatives	Diphenylmethanes	-	HMDB0248724	-	-	-	-
M873T189_POS	Avermectin b1a	3.15	873.488	0.00801134	13830.9	11877.8	11488	12185.4	10132.3	10181.5	5775.66	5127.06	5549.5	4930.2	5883.21	7000.38	15551	17697	15308.9	13650.9	15544.9	11855.1	17085.9	12915.3	10412.2	14089.5	13012.4	16826.2	11469.3	10847.7	11494.6	--	--	--	--	--	C11983	ko01100//Metabolic pathways;ko01110//Biosynthesis of secondary metabolites	Global and overview maps	Metabolism
M344T122_POS	Avocadyne acetate	2.029	344.277	0.165956	94.7462	818.147	120.988	117.386	110.963	4692.11	16606.6	190.547	14686.5	13167.5	246.373	16606.6	30303.1	34607.7	33956.4	28284.2	31544.9	18179.6	17029.8	24320.2	24203.4	20911.7	23653.1	13687.7	18326.6	17760.6	17757.5	--	--	--	--	--	-	-	-	-
M440T199_2_POS	Axistatin1/2	3.32	440.363	0.00141269	900.316	1114.88	981.04	869.355	1252.52	901.352	734.691	594.002	337.01	656.916	678.476	670.11	28996.1	29585.2	29819.9	28684.3	30248.9	29052	31469.5	31068.8	31574.6	31884.4	30258	29050.7	20622.7	20807.1	20623.9	--	--	--	--	--	-	-	-	-
M525T263_POS	Azadirachtin a	4.384	525.185	0.0074211	795.274	2180.66	1585.88	1813.36	3199.59	3697.24	2419.31	6302.35	6770.63	4818.73	6788.7	6474.18	11763.7	10029.2	10138.9	10627.3	10231.1	9785.01	5374.1	13732.5	5112.14	14130	5886.24	14238.8	8094.13	9881.95	9389.43	--	--	--	--	--	C08748	ko01062//Biosynthesis of terpenoids and steroids	Chemical structure transformation maps	Metabolism
M509T263_2_POS	Azadirachtin b	4.381	509.173	0.0101391	179942	182519	178582	179660	184114	184354	873373	834260	814844	806275	813949	801274	8221.02	16961	12096.1	10417.1	10993.8	10972.8	116672	124018	129285	117341	119137	122449	929863	915234	909263	--	--	--	--	--	-	-	-	-
M174T63_POS	Azaserine	1.056	174.068	0.13274	12543.7	14369.8	10218.4	19146.3	19810.3	7982.79	125839	115229	106698	123313	143968	113710	26603.2	21219.3	16455.9	29044.8	23607.8	25583	50847.1	31310.4	43841.8	32296.5	27703.2	32950.4	62069.6	64394.1	64472.4	Organic acids and derivatives	Carboxylic acids and derivatives	Amino acids, peptides, and analogues	-	HMDB0248767	-	-	-	-
M291T265_2_POS	Azatadine	4.421	291.201	0.051089	2902.53	3852.43	3787.08	2286.48	2340.41	2575.57	6557.11	7093.35	6102.66	5176.13	5881.87	6067.08	4979.19	3738	3718.66	6130.18	2577.23	3444.39	10002.8	9763.54	15771	10427.2	12586.3	11921.9	6154.38	6437.64	6461.46	Organoheterocyclic compounds	Benzocycloheptapyridines	-	3964-81-6	HMDB0014857	-	-	-	-
M278T442_1_POS	Azathioprine	7.368	278.061	0.0170587	19633.5	97505.5	109257	101745	19115.6	20176.3	33709.4	32753.2	860.089	30181.6	28585.7	33194	496355	497814	453194	451787	489931	472563	86923	88864.1	88383.5	88983.9	86329.6	87091.3	184756	184764	186402	Organosulfur compounds	Thioethers	Aryl thioethers	446-86-6	HMDB0015128	-	-	-	-
M772T39_1_POS	Azithromycin	0.653	771.515	0.0898376	27573.2	27003.9	21833.1	25226.8	24357.3	29829.1	13568.9	8244.59	11726.9	8933.55	10034.4	6675.49	36712	47215.9	47154.1	50573	49146.2	53622.6	34498.6	28104.9	34559.5	36612.5	26724.4	34279.5	21928.8	19294.2	21890.7	Organic oxygen compounds	Organooxygen compounds	Carbohydrates and carbohydrate conjugates	-	HMDB0242518	-	-	-	-
M462T263_POS	Azlocillin	4.38	462.148	0.264174	10176.5	10780.8	5813.43	9375.75	8147.9	12282.1	5878.63	12309.9	13234.4	8652.65	5745.94	12635	6630.79	6936.38	13249.4	14319.2	14649.6	6846.94	16492.3	18642.2	17799.2	10664.6	18464.9	18155.8	9644.97	9744.68	8151.53	Organic acids and derivatives	Carboxylic acids and derivatives	Amino acids, peptides, and analogues	37091-66-0	HMDB0015194	-	-	-	-
M183T316_POS	Azobenzene	5.265	183.099	0.176201	4408.27	2225.23	4545.38	1240.47	1933.56	5091.72	3904.76	3759.23	3544.21	4103.63	4126.58	3361.43	9438.93	9426.67	9493.62	8489.49	8677.64	8628.46	7622.91	8119.18	9143.44	7966.61	7635.91	8761.78	6459.64	6458.97	6307.07	Organoheterocyclic compounds	Azobenzenes	-	-	HMDB0248813	-	-	-	-
M404T251_POS	Azoxystrobin	4.186	404.129	0.572934	3955.89	4096.71	3652.31	5373.39	4199.9	4901.96	2203.58	1949.9	4204.25	3911.57	4073.62	3832.64	1216.63	2377.45	2475.01	4468.7	2926.65	4728.39	9829.63	10451.8	9242.82	11166.7	9082.95	9119.94	2641.33	2677.45	2202.66	Benzenoids	Benzene and substituted derivatives	Phenyl-beta-methoxyacrylates	-	HMDB0248818	-	-	-	-
[truncated: 11,675 more rows]
